# Supplementary material for: Cancer Cells Hijack PRC2 to Modify Multiple Cytokine Pathways
Source: PLoS One. 2015 Jun 1;10(6):e0126466. doi: 10.1371/journal.pone.0126466 (PMC4450877; doi:10.1371/journal.pone.0126466)
Supplement: S1 Table — (XLSX) [file pone.0126466.s002.xlsx]

## Sheet: SuppT1_RNAseqGeneclasses
Supp Table 1A. Frequency of all 729 possible 6 component differential expression patterns induced by IFNγ and/or siSUZ12 across 11 cell lines
(For Supp Table 1B see columns U - AP)
a) Column B. Differential Expression (DE) pattern consists of 6 letters. Each letter, from left to right, represents the six possible comparisons (listed below) that indicate the response of genes to IFNγ and/or siSUZ12:
	U: Up, > 1.5 fold increased expression; D: Down, >1.5 fold decreased expression; N: No change, <1.5 fold change
	For example code "NUUUND" indicates:
Position 1. IFNγ vs. Ctrl	Position 1. No difference between IFNγ and Ctrl (N)
Position 2. siSUZ12 vs. Ctrl	Position 2. Higher gene expression in siSUZ12 compared to Ctrl (U)
Position 3. siSUZ12IFNγ vs. Ctrl	Position 3. Higher expression in siSUZ12 + IFNγ compared to Ctrl (U)
Position 4. siSUZ12IFNγ vs. IFNγ	Position 4. Higher expression in siSUZ12 + IFNγ compared to IFNγ only (U)
Position 5. siSUZ12IFNγ vs. siSUZ12	Position 5. No difference between siSUZ12 + IFNγ and siSUZ12 only (N)
Position 6. IFNγ vs. siSUZ12	Position 6. Lower expression in IFNγ compared to siSUZ12 (D)
b) Column R. Gene class: Suz12 effect on left side of hyphen - IFN γ effect on right side of hyphen
		No. of genes																		Supplementary Table 1B: Summary of Gene Class Frequencies
		Non-cancer lines			Cancer lines																												Non cancer lines			Cancer lines			All lines
	Differential Expression (DE) pattern a	184A1	Beas-2B	BPH-1	PC3	MCF-7	MDA-MB-231	A549	AsPC1	Panc.04.03	HeLa	SW13	Type of differential pattern	Sum	Ave (gene/cell line)	Median (gene/cell line)	Gene class b (sorted by sum of medians)	Definition				184A1	Beas-2B	BPH-1	PC3	MCF-7	MDA-MB-231	A549	AsPC1	Panc.04.03	HeLa	SW13	sum	Ave (genes/cell line)	Median (genes/cell line)	sum	Ave (genes/cell line)	Median (genes/cell line)	sum	Ave (genes/cell line)	Median (genes/cell line)
Major classes (Median genes/cell line >10 - See Table 1B column AP)	NNNNNN	6240	7494	9094	8726	8868	9014	7135	8379	7864	8146	7621	Logical	88581	8052.82	8146	N-N	Not affected by SUZ12 and/or IFNγ		Major classes (Median genes/cell line >10)	N-N	6240	7494	9094	8726	8868	9014	7135	8379	7864	8146	7621	22828	7609.33	7494	65753	21917.7	8262.5	88581	8052.82	8146
	NUUUND	91	217	16	31	438	198	504	283	218	280	227	Logical	2503	227.545	218	ZRG-N	SUZ12 Repressed Gene (i.e. up-regulated by siSUZ12), but Not affected by IFNγ			ZRG-N	91	217	16	31	438	198	504	283	218	280	227	324	108	91	2179	726.333	253.5	2503	227.545	218
	UNUNUU	165	239	9	35	23	30	28	103	4	16	85	Logical	737	67	30	N-ISG	Not affected by SUZ12, but an IFNγ Stimulated Gene			N-ISG	165	239	9	35	23	30	28	103	4	16	85	413	137.667	165	324	108	29	737	67	30
	NNUUUN	44	52	0	5	17	0	34	29	4	6	26	Logical	217	19.7273	17	ZR-ISG	SUZ12-Repressed ISG: SUZ12 represses (i.e. siSUZ12 augments) IFNγ responsiveness			ZR-ISG	55	64	0	5	22	0	93	49	9	12	43	119	39.6667	55	233	77.6667	17	352	32	22
	NUUUUD	4	3	0	0	0	0	20	3	0	4	4	Logical	38	3.45455	3					ZSG-N	2	8	0	13	7	4	158	11	117	272	12	10	3.33333	2	594	198	12.5	604	54.9091	11
	UUUUUN	2	7	0	0	3	0	18	11	3	1	4	Logical	49	4.45455	3				Minor classes (Median genes/line ≤ 6)	ZRG or ISG	18	17	0	21	1	2	6	20	0	4	28	35	11.6667	17	82	27.3333	5	117	10.6364	6
	UNUUUU	5	2	0	0	2	0	5	3	0	0	8	Logical	25	2.27273	2					ZSG or IRG	3	8	2	3	0	1	0	0	5	13	3	13	4.33333	3	25	8.33333	2	38	3.45455	3
	UUUUUD	0	0	0	0	0	0	12	1	1	0	0	Logical	14	1.27273	0					ZRG-Icomplex	185	9	1	2	12	0	7	1	0	0	13	195	65	9	35	11.6667	1.5	230	20.9091	2
	UUUUUU	0	0	0	0	0	0	4	2	1	1	1	Logical	9	0.818182	0					N-IRG	116	73	15	6	0	0	0	1	0	0	74	204	68	73	81	27	0	285	25.9091	1
	NDDDNU	2	8	0	13	7	4	158	11	117	272	12	Logical	604	54.9091	11	ZSG-N	SUZ12 Stimulated Gene (i.e. down-regulated by siSUZ12), but Not affected by IFNγ			Zcomplex-ISG	3	5	0	21	0	0	0	17	0	1	6	8	2.66667	3	45	15	0.5	53	4.81818	1
Minor classes (Median genes/cell line ≤ 6 - See Table 1B column AP)	UUUNNN	9	15	0	21	0	2	1	10	0	3	28	Logical	89	8.09091	3	ZRG or ISG	SUZ12-Repressed Gene (siSUZ12 up-regulates basal expression), OR IFNγ-Stimulated Gene. SUZ12 does not repress IFNγ responsivness of these genes (unlike ZR-ISG)			ZS-IRG	2	4	0	2	0	0	5	0	1	0	3	6	2	2	11	3.66667	0.5	17	1.54545	1
	UUUNUU	8	1	0	0	1	0	5	9	0	1	0	Logical	25	2.27273	1					complex	0	0	0	1	0	0	7	0	0	1	0	0	0	0	9	3	0	9	0.818182	0
	UUUUND	1	1	0	0	0	0	0	1	0	0	0	Logical	3	0.272727	0					Zcomplex-IRG	2	2	0	0	0	0	0	4	0	4	3	4	1.33333	2	11	3.66667	0	15	1.36364	0
	DDDNNN	3	7	2	3	0	1	0	0	5	13	3	Logical	37	3.36364	3	ZSG or IRG	SUZ12-Stimulated Gene (i.e. basal expression down-regulated by siSUZ12) OR IFNγ-Repressed Gene. siSUZ12 does not affect IFNγ repression of these genes (unlike ZS-IRG)			ZRG or IRG	13	0	0	1	0	0	0	1	0	0	2	13	4.33333	0	4	1.33333	0	17	1.54545	0
	DDDNDD	0	1	0	0	0	0	0	0	0	0	0	Logical	1	0.0909091	0					ZRG-IRG	12	3	0	0	0	0	0	2	0	1	9	15	5	3	12	4	0	27	2.45455	0
	NUNNDD	185	9	1	2	12	0	7	1	0	0	13	Logical	230	20.9091	2	ZRG-Icomplex	SUZ12 Repressed Gene (i.e. up-regulated by siSUZ12), and while IFNγ alone has no effect it cancels gene stimulation by siSUZ12, thus classified as complex			ZSG or ISG	3	0	1	1	0	0	0	0	0	3	0	4	1.33333	1	4	1.33333	0	8	0.727273	0
	DNDNDD	116	73	15	6	0	0	0	1	0	0	74	Logical	285	25.9091	1	N-IRG	Not affected by SUZ12, but an IFNγ-Repressed Gene			ZSG-Icomplex	178	4	1	0	0	0	0	0	1	11	0	183	61	4	12	4	0	195	17.7273	0
	UNNDNU	3	5	0	21	0	0	0	17	0	1	6	Logical	53	4.81818	1	Zcomplex-ISG	IFNγ Stimulated Gene, and while siSUZ12 alone has no effect, it counteracts the stimulating effect of IFNγ , thus classified as complex			ZS-ISG	0	1	0	0	0	0	0	0	0	3	0	1	0.333333	0	3	1	0	4	0.363636	0
	NNDDDN	2	0	0	2	0	0	4	0	1	0	2	Logical	11	1	0	ZS-IRG	SUZ12-Stimulated IRG. SUZ12 opposes (i.e. siSUZ12 facilitates) IFNγ mediated repression
	DDDDDN	0	2	0	0	0	0	0	0	0	0	1	Logical	3	0.272727	0																		Ave%	Median%		Ave%	Median%		Ave%	Median%
	DNDDDD	0	2	0	0	0	0	0	0	0	0	0	Logical	2	0.181818	0				%age of ZR-ISGs	%ZR-ISG/(N-ISG+ZR-ISG)	25	21.1221	0	12.5	48.8889	0	76.8595	32.2368	69.2308	42.8571	33.5938		15.374	21.1221		39.5209	38.2254		32.9354	32.2368
	NDDDDU	0	0	0	0	0	0	1	0	0	0	0	Logical	1	0.0909091	0
	DDNUUN	0	0	0	0	0	0	7	0	0	0	0	Logical	7	0.636364	0	Complex	Single treatment with IFNγ or siSUZ12 repressed gene expression, but the combined treatment had no effect, thus was classified as complex
	DDDDUU	0	0	0	0	0	0	0	0	0	1	0	Logical	1	0.0909091	0		Single treatment with IFNγ or siSUZ12 repressed gene expression. Combined treatment was less than the repressive effect of IFNγ alone, but more than the repression induced by siSUZ12 alone. Classified as complex
	UUNDDU	0	0	0	1	0	0	0	0	0	0	0	Logical	1	0.0909091	0		Single treatment with IFNγ or siSUZ12 enhanced gene expression but the combined treatment did not affect gene expression. Therefore this class of genes was designated as complex
	DNNUND	2	2	0	0	0	0	0	4	0	4	3	Logical	15	1.36364	0	Zcomplex-IRG	IFNγ Repressed Gene. siSUZ12 has no effect on gene expression, but counteracts the repressive effect of IFNγ and therefore these genes were classified as complex
	DUDNDD	13	0	0	0	0	0	0	0	0	0	2	Logical	15	1.36364	0	ZRG or IRG	SUZ12-Repressed Gene (i.e. basal expression up-regulated by siSUZ12) OR IFNγ-Repressed Gene. SUZ12 does not affect IFNγ repression of these genes (unlike ZR-IRGs)
	DUUUND	0	0	0	1	0	0	0	1	0	0	0	Logical	2	0.181818	0
	NUUUDD	9	1	0	0	0	0	0	2	0	1	3	Logical	16	1.45455	0	ZR-IRG	SUZ12-Repressed IRG: SUZ12 facilitates (i.e. siSUZ12 reverses) IFNγ-mediated repression
	DUNUDD	3	1	0	0	0	0	0	0	0	0	4	Logical	8	0.727273	0
	DNDUDD	0	1	0	0	0	0	0	0	0	0	2	Logical	3	0.272727	0
	UDUNUU	3	0	1	1	0	0	0	0	0	3	0	Logical	8	0.727273	0	ZSG or ISG	SUZ12-Stimulated Gene (i.e. down-regulated by siSUZ12) OR IFNγ-Stimulated Gene. SUZ12 does not stimulate IFNγ responsivness of these genes (unlike ZS-ISGs)
	NDNNUU	178	4	1	0	0	0	0	0	1	11	0	Logical	195	17.7273	0	ZSG-Icomplex	SUZ12 Stimulated Gene (i.e. down-regulated by siSUZ12), and while IFNγ alone has no effect it cancels gene repression by siSUZ12, thus classified as complex
	UNUDUU	0	1	0	0	0	0	0	0	0	1	0	Logical	2	0.181818	0	ZS-ISG	SUZ12-Stimulated ISG: SUZ12 stimulates (i.e. siSUZ12 reduces) IFNγ-responsiveness
	NDDDUU	0	0	0	0	0	0	0	0	0	1	0	Logical	1	0.0909091	0
	UDNDUU	0	0	0	0	0	0	0	0	0	1	0	Logical	1	0.0909091	0
Illogical patterns detected in the data - most abundant are likely derived from unaffected genes (NNNNNN), which are the most abundant logical pattern	NNUNNN	237	259	28	52	51	24	210	150	184	216	128	Illogical	1539			NA
	NNNNND	392	110	138	59	23	74	150	144	15	39	259	Illogical	1403			NA
	NNDNNN	147	118	9	16	3	2	283	76	353	175	102	Illogical	1284			NA
	NNNNNU	306	109	238	114	9	13	89	22	19	42	188	Illogical	1149			NA
	NUUNNN	24	58	11	40	36	39	46	39	153	89	51	Illogical	586			NA
	NUNNNN	61	20	11	180	37	108	16	18	77	8	40	Illogical	576			NA
	NNUUNN	54	115	8	21	47	12	107	41	67	42	57	Illogical	571			NA
	NUNNND	101	30	39	51	39	61	97	48	21	31	43	Illogical	561			NA
	NDDNNN	20	13	0	6	0	7	64	14	218	83	16	Illogical	441			NA
	NDNNNN	73	7	12	53	3	43	25	4	134	13	13	Illogical	380			NA
	NNNNUU	270	30	4	7	1	0	13	6	5	3	19	Illogical	358			NA
	NUUUNN	16	51	3	11	49	5	86	41	47	13	26	Illogical	348			NA
	NNNUND	15	33	3	8	16	42	31	56	13	34	45	Illogical	296			NA
	NNNNDD	214	19	4	6	5	0	1	3	0	0	36	Illogical	288			NA
	NDNNNU	100	9	22	54	4	8	38	0	31	8	8	Illogical	282			NA
	UNNNNU	12	70	54	35	0	12	2	11	0	2	83	Illogical	281			NA
	NNNUNN	34	33	0	17	43	12	42	23	15	15	39	Illogical	273			NA
	NNDDNN	7	11	0	4	3	2	155	11	43	18	8	Illogical	262			NA
	NNUNUN	85	57	2	12	10	3	23	26	9	4	28	Illogical	259			NA
	NUNUND	15	21	5	6	20	43	51	46	6	3	31	Illogical	247			NA
	UNNNNN	8	49	11	64	0	4	2	13	1	1	90	Illogical	243			NA
	NDDDNN	0	2	0	9	0	0	90	9	68	12	5	Illogical	195			NA
	NNNNUN	112	22	4	7	1	0	13	8	9	3	10	Illogical	189			NA
	UNUNNN	26	51	3	10	7	6	5	29	0	2	50	Illogical	189			NA
	NUUNND	9	7	6	10	15	21	14	12	17	42	6	Illogical	159			NA
	DNNNND	13	31	14	11	0	0	1	7	0	1	48	Illogical	126			NA
	NNNNDN	90	11	1	2	0	0	10	1	3	4	3	Illogical	125			NA
	DNNNNN	10	32	5	14	0	1	1	5	1	4	48	Illogical	121			NA
	UNNNUU	16	31	14	7	0	8	5	8	0	6	16	Illogical	111			NA
	NNUUND	8	8	0	1	5	5	25	8	9	32	9	Illogical	110			NA
	UNUNUN	10	37	1	1	4	1	24	16	4	0	7	Illogical	105			NA
	NDDNNU	8	0	0	2	0	1	17	0	32	41	3	Illogical	104			NA
	DNDNNN	9	56	2	5	0	0	0	5	0	1	25	Illogical	103			NA
	NNNDNN	1	15	0	4	1	0	50	4	19	5	1	Illogical	100			NA
	NNDNDN	43	25	1	5	0	0	2	0	0	1	8	Illogical	85			NA
	DNNNDD	36	13	6	0	0	0	0	2	0	0	22	Illogical	79			NA
	NNNDNU	1	9	1	2	0	1	22	5	8	14	12	Illogical	75			NA
	UNUNNU	7	9	0	5	1	4	2	8	0	0	39	Illogical	75			NA
	DNDNDN	12	26	4	0	0	0	0	0	3	0	6	Illogical	51			NA
	NNUNUU	34	4	0	0	0	0	1	1	1	0	7	Illogical	48			NA
	NNDDNU	0	0	0	0	0	1	19	2	3	19	1	Illogical	45			NA
	NUUUUN	2	14	0	0	1	0	11	4	3	2	5	Illogical	42			NA
	NDNDNU	3	7	0	2	2	1	7	3	5	4	6	Illogical	40			NA
	NNDNDD	33	1	0	0	0	0	0	0	0	0	4	Illogical	38			NA
	DNDNND	0	12	1	2	0	0	0	0	0	0	14	Illogical	29			NA
	UUNNNN	0	0	0	23	0	0	0	0	0	0	3	Illogical	26			NA
	UNUUUN	1	4	0	0	4	1	6	1	1	0	5	Illogical	23			NA
	UUUNUN	3	5	0	0	1	0	5	6	0	0	1	Illogical	21			NA
	UUUUNN	6	3	0	0	2	0	2	2	0	1	3	Illogical	19			NA
	DUNNDD	13	0	0	0	2	0	0	0	0	0	1	Illogical	16			NA
	UDNNUU	1	0	5	3	0	1	0	0	0	1	0	Illogical	11			NA
	NNNUUN	4	1	0	0	0	0	2	1	0	0	0	Illogical	8			NA
	NUNUDD	6	1	0	0	0	0	1	0	0	0	0	Illogical	8			NA
	DNNUDD	2	2	0	0	0	0	0	1	0	0	2	Illogical	7			NA
	UNNDNN	0	0	0	1	0	0	1	1	0	0	3	Illogical	6			NA
	NDNNUN	5	0	0	0	0	0	0	0	0	0	0	Illogical	5			NA
	DDNNNN	0	0	3	0	0	0	1	0	0	0	0	Illogical	4			NA
	DNDDDN	1	1	1	0	0	0	0	0	0	0	1	Illogical	4			NA
	NDDNUU	0	0	0	0	0	0	0	0	0	4	0	Illogical	4			NA
	NDUNUU	4	0	0	0	0	0	0	0	0	0	0	Illogical	4			NA
	NNUNND	0	0	0	0	0	0	0	0	0	4	0	Illogical	4			NA
	NDDDDN	0	0	0	1	0	0	2	0	0	0	0	Illogical	3			NA
	NDNUUN	0	0	0	0	0	0	0	3	0	0	0	Illogical	3			NA
	NNDNNU	0	0	0	0	0	0	0	0	0	3	0	Illogical	3			NA
	NNUUUU	1	0	0	0	0	0	0	1	0	0	1	Illogical	3			NA
	NUDNDD	3	0	0	0	0	0	0	0	0	0	0	Illogical	3			NA
	UUNDNU	0	0	0	3	0	0	0	0	0	0	0	Illogical	3			NA
	DNNUNN	0	0	0	0	0	0	0	0	0	2	0	Illogical	2			NA
	DUNUND	0	1	1	0	0	0	0	0	0	0	0	Illogical	2			NA
	NDNDUU	2	0	0	0	0	0	0	0	0	0	0	Illogical	2			NA
	NNUUUD	0	1	0	0	0	0	1	0	0	0	0	Illogical	2			NA
	NUNUNN	0	0	0	0	0	1	0	0	0	0	1	Illogical	2			NA
	UDNNNU	0	0	2	0	0	0	0	0	0	0	0	Illogical	2			NA
	UNNDUU	0	0	0	1	0	0	0	0	0	1	0	Illogical	2			NA
	UUUNND	1	0	0	0	0	0	0	0	0	0	1	Illogical	2			NA
	DDDNDN	0	1	0	0	0	0	0	0	0	0	0	Illogical	1			NA
	DNDUND	0	0	0	0	0	0	0	0	0	1	0	Illogical	1			NA
	DNNUUN	0	0	0	0	0	0	1	0	0	0	0	Illogical	1			NA
	NNNDDN	0	0	0	0	0	0	1	0	0	0	0	Illogical	1			NA
	NUNDDN	0	1	0	0	0	0	0	0	0	0	0	Illogical	1			NA
	NUNNDN	0	1	0	0	0	0	0	0	0	0	0	Illogical	1			NA
	NUUNDD	1	0	0	0	0	0	0	0	0	0	0	Illogical	1			NA
	UDNDNU	0	1	0	0	0	0	0	0	0	0	0	Illogical	1			NA
	UNNDDU	0	0	0	1	0	0	0	0	0	0	0	Illogical	1			NA
Patterns not detected in any cell line	DDDDDD	0	0	0	0	0	0	0	0	0	0	0		0			NA
	DDDDDU	0	0	0	0	0	0	0	0	0	0	0		0			NA
	DDDDND	0	0	0	0	0	0	0	0	0	0	0		0			NA
	DDDDNN	0	0	0	0	0	0	0	0	0	0	0		0			NA
	DDDDNU	0	0	0	0	0	0	0	0	0	0	0		0			NA
	DDDDUD	0	0	0	0	0	0	0	0	0	0	0		0			NA
	DDDDUN	0	0	0	0	0	0	0	0	0	0	0		0			NA
	DDDNDU	0	0	0	0	0	0	0	0	0	0	0		0			NA
	DDDNND	0	0	0	0	0	0	0	0	0	0	0		0			NA
	DDDNNU	0	0	0	0	0	0	0	0	0	0	0		0			NA
	DDDNUD	0	0	0	0	0	0	0	0	0	0	0		0			NA
	DDDNUN	0	0	0	0	0	0	0	0	0	0	0		0			NA
	DDDNUU	0	0	0	0	0	0	0	0	0	0	0		0			NA
	DDDUDD	0	0	0	0	0	0	0	0	0	0	0		0			NA
	DDDUDN	0	0	0	0	0	0	0	0	0	0	0		0			NA
	DDDUDU	0	0	0	0	0	0	0	0	0	0	0		0			NA
	DDDUND	0	0	0	0	0	0	0	0	0	0	0		0			NA
	DDDUNN	0	0	0	0	0	0	0	0	0	0	0		0			NA
	DDDUNU	0	0	0	0	0	0	0	0	0	0	0		0			NA
	DDDUUD	0	0	0	0	0	0	0	0	0	0	0		0			NA
	DDDUUN	0	0	0	0	0	0	0	0	0	0	0		0			NA
	DDDUUU	0	0	0	0	0	0	0	0	0	0	0		0			NA
	DDNDDD	0	0	0	0	0	0	0	0	0	0	0		0			NA
	DDNDDN	0	0	0	0	0	0	0	0	0	0	0		0			NA
	DDNDDU	0	0	0	0	0	0	0	0	0	0	0		0			NA
	DDNDND	0	0	0	0	0	0	0	0	0	0	0		0			NA
	DDNDNN	0	0	0	0	0	0	0	0	0	0	0		0			NA
	DDNDNU	0	0	0	0	0	0	0	0	0	0	0		0			NA
	DDNDUD	0	0	0	0	0	0	0	0	0	0	0		0			NA
	DDNDUN	0	0	0	0	0	0	0	0	0	0	0		0			NA
	DDNDUU	0	0	0	0	0	0	0	0	0	0	0		0			NA
	DDNNDD	0	0	0	0	0	0	0	0	0	0	0		0			NA
	DDNNDN	0	0	0	0	0	0	0	0	0	0	0		0			NA
	DDNNDU	0	0	0	0	0	0	0	0	0	0	0		0			NA
	DDNNND	0	0	0	0	0	0	0	0	0	0	0		0			NA
	DDNNNU	0	0	0	0	0	0	0	0	0	0	0		0			NA
	DDNNUD	0	0	0	0	0	0	0	0	0	0	0		0			NA
	DDNNUN	0	0	0	0	0	0	0	0	0	0	0		0			NA
	DDNNUU	0	0	0	0	0	0	0	0	0	0	0		0			NA
	DDNUDD	0	0	0	0	0	0	0	0	0	0	0		0			NA
	DDNUDN	0	0	0	0	0	0	0	0	0	0	0		0			NA
	DDNUDU	0	0	0	0	0	0	0	0	0	0	0		0			NA
	DDNUND	0	0	0	0	0	0	0	0	0	0	0		0			NA
	DDNUNN	0	0	0	0	0	0	0	0	0	0	0		0			NA
	DDNUNU	0	0	0	0	0	0	0	0	0	0	0		0			NA
	DDNUUD	0	0	0	0	0	0	0	0	0	0	0		0			NA
	DDNUUU	0	0	0	0	0	0	0	0	0	0	0		0			NA
	DDUDDD	0	0	0	0	0	0	0	0	0	0	0		0			NA
	DDUDDN	0	0	0	0	0	0	0	0	0	0	0		0			NA
	DDUDDU	0	0	0	0	0	0	0	0	0	0	0		0			NA
	DDUDND	0	0	0	0	0	0	0	0	0	0	0		0			NA
	DDUDNN	0	0	0	0	0	0	0	0	0	0	0		0			NA
	DDUDNU	0	0	0	0	0	0	0	0	0	0	0		0			NA
	DDUDUD	0	0	0	0	0	0	0	0	0	0	0		0			NA
	DDUDUN	0	0	0	0	0	0	0	0	0	0	0		0			NA
	DDUDUU	0	0	0	0	0	0	0	0	0	0	0		0			NA
	DDUNDD	0	0	0	0	0	0	0	0	0	0	0		0			NA
	DDUNDN	0	0	0	0	0	0	0	0	0	0	0		0			NA
	DDUNDU	0	0	0	0	0	0	0	0	0	0	0		0			NA
	DDUNND	0	0	0	0	0	0	0	0	0	0	0		0			NA
	DDUNNN	0	0	0	0	0	0	0	0	0	0	0		0			NA
	DDUNNU	0	0	0	0	0	0	0	0	0	0	0		0			NA
	DDUNUD	0	0	0	0	0	0	0	0	0	0	0		0			NA
	DDUNUN	0	0	0	0	0	0	0	0	0	0	0		0			NA
	DDUNUU	0	0	0	0	0	0	0	0	0	0	0		0			NA
	DDUUDD	0	0	0	0	0	0	0	0	0	0	0		0			NA
	DDUUDN	0	0	0	0	0	0	0	0	0	0	0		0			NA
	DDUUDU	0	0	0	0	0	0	0	0	0	0	0		0			NA
	DDUUND	0	0	0	0	0	0	0	0	0	0	0		0			NA
	DDUUNN	0	0	0	0	0	0	0	0	0	0	0		0			NA
	DDUUNU	0	0	0	0	0	0	0	0	0	0	0		0			NA
	DDUUUD	0	0	0	0	0	0	0	0	0	0	0		0			NA
	DDUUUN	0	0	0	0	0	0	0	0	0	0	0		0			NA
	DDUUUU	0	0	0	0	0	0	0	0	0	0	0		0			NA
	DNDDDU	0	0	0	0	0	0	0	0	0	0	0		0			NA
	DNDDND	0	0	0	0	0	0	0	0	0	0	0		0			NA
	DNDDNN	0	0	0	0	0	0	0	0	0	0	0		0			NA
	DNDDNU	0	0	0	0	0	0	0	0	0	0	0		0			NA
	DNDDUD	0	0	0	0	0	0	0	0	0	0	0		0			NA
	DNDDUN	0	0	0	0	0	0	0	0	0	0	0		0			NA
	DNDDUU	0	0	0	0	0	0	0	0	0	0	0		0			NA
	DNDNDU	0	0	0	0	0	0	0	0	0	0	0		0			NA
	DNDNNU	0	0	0	0	0	0	0	0	0	0	0		0			NA
	DNDNUD	0	0	0	0	0	0	0	0	0	0	0		0			NA
	DNDNUN	0	0	0	0	0	0	0	0	0	0	0		0			NA
	DNDNUU	0	0	0	0	0	0	0	0	0	0	0		0			NA
	DNDUDN	0	0	0	0	0	0	0	0	0	0	0		0			NA
	DNDUDU	0	0	0	0	0	0	0	0	0	0	0		0			NA
	DNDUNN	0	0	0	0	0	0	0	0	0	0	0		0			NA
	DNDUNU	0	0	0	0	0	0	0	0	0	0	0		0			NA
	DNDUUD	0	0	0	0	0	0	0	0	0	0	0		0			NA
	DNDUUN	0	0	0	0	0	0	0	0	0	0	0		0			NA
	DNDUUU	0	0	0	0	0	0	0	0	0	0	0		0			NA
	DNNDDD	0	0	0	0	0	0	0	0	0	0	0		0			NA
	DNNDDN	0	0	0	0	0	0	0	0	0	0	0		0			NA
	DNNDDU	0	0	0	0	0	0	0	0	0	0	0		0			NA
	DNNDND	0	0	0	0	0	0	0	0	0	0	0		0			NA
	DNNDNN	0	0	0	0	0	0	0	0	0	0	0		0			NA
	DNNDNU	0	0	0	0	0	0	0	0	0	0	0		0			NA
	DNNDUD	0	0	0	0	0	0	0	0	0	0	0		0			NA
	DNNDUN	0	0	0	0	0	0	0	0	0	0	0		0			NA
	DNNDUU	0	0	0	0	0	0	0	0	0	0	0		0			NA
	DNNNDN	0	0	0	0	0	0	0	0	0	0	0		0			NA
	DNNNDU	0	0	0	0	0	0	0	0	0	0	0		0			NA
	DNNNNU	0	0	0	0	0	0	0	0	0	0	0		0			NA
	DNNNUD	0	0	0	0	0	0	0	0	0	0	0		0			NA
	DNNNUN	0	0	0	0	0	0	0	0	0	0	0		0			NA
	DNNNUU	0	0	0	0	0	0	0	0	0	0	0		0			NA
	DNNUDN	0	0	0	0	0	0	0	0	0	0	0		0			NA
	DNNUDU	0	0	0	0	0	0	0	0	0	0	0		0			NA
	DNNUNU	0	0	0	0	0	0	0	0	0	0	0		0			NA
	DNNUUD	0	0	0	0	0	0	0	0	0	0	0		0			NA
	DNNUUU	0	0	0	0	0	0	0	0	0	0	0		0			NA
	DNUDDD	0	0	0	0	0	0	0	0	0	0	0		0			NA
	DNUDDN	0	0	0	0	0	0	0	0	0	0	0		0			NA
	DNUDDU	0	0	0	0	0	0	0	0	0	0	0		0			NA
	DNUDND	0	0	0	0	0	0	0	0	0	0	0		0			NA
	DNUDNN	0	0	0	0	0	0	0	0	0	0	0		0			NA
	DNUDNU	0	0	0	0	0	0	0	0	0	0	0		0			NA
	DNUDUD	0	0	0	0	0	0	0	0	0	0	0		0			NA
	DNUDUN	0	0	0	0	0	0	0	0	0	0	0		0			NA
	DNUDUU	0	0	0	0	0	0	0	0	0	0	0		0			NA
	DNUNDD	0	0	0	0	0	0	0	0	0	0	0		0			NA
	DNUNDN	0	0	0	0	0	0	0	0	0	0	0		0			NA
	DNUNDU	0	0	0	0	0	0	0	0	0	0	0		0			NA
	DNUNND	0	0	0	0	0	0	0	0	0	0	0		0			NA
	DNUNNN	0	0	0	0	0	0	0	0	0	0	0		0			NA
	DNUNNU	0	0	0	0	0	0	0	0	0	0	0		0			NA
	DNUNUD	0	0	0	0	0	0	0	0	0	0	0		0			NA
	DNUNUN	0	0	0	0	0	0	0	0	0	0	0		0			NA
	DNUNUU	0	0	0	0	0	0	0	0	0	0	0		0			NA
	DNUUDD	0	0	0	0	0	0	0	0	0	0	0		0			NA
	DNUUDN	0	0	0	0	0	0	0	0	0	0	0		0			NA
	DNUUDU	0	0	0	0	0	0	0	0	0	0	0		0			NA
	DNUUND	0	0	0	0	0	0	0	0	0	0	0		0			NA
	DNUUNN	0	0	0	0	0	0	0	0	0	0	0		0			NA
	DNUUNU	0	0	0	0	0	0	0	0	0	0	0		0			NA
	DNUUUD	0	0	0	0	0	0	0	0	0	0	0		0			NA
	DNUUUN	0	0	0	0	0	0	0	0	0	0	0		0			NA
	DNUUUU	0	0	0	0	0	0	0	0	0	0	0		0			NA
	DUDDDD	0	0	0	0	0	0	0	0	0	0	0		0			NA
	DUDDDN	0	0	0	0	0	0	0	0	0	0	0		0			NA
	DUDDDU	0	0	0	0	0	0	0	0	0	0	0		0			NA
	DUDDND	0	0	0	0	0	0	0	0	0	0	0		0			NA
	DUDDNN	0	0	0	0	0	0	0	0	0	0	0		0			NA
	DUDDNU	0	0	0	0	0	0	0	0	0	0	0		0			NA
	DUDDUD	0	0	0	0	0	0	0	0	0	0	0		0			NA
	DUDDUN	0	0	0	0	0	0	0	0	0	0	0		0			NA
	DUDDUU	0	0	0	0	0	0	0	0	0	0	0		0			NA
	DUDNDN	0	0	0	0	0	0	0	0	0	0	0		0			NA
	DUDNDU	0	0	0	0	0	0	0	0	0	0	0		0			NA
	DUDNND	0	0	0	0	0	0	0	0	0	0	0		0			NA
	DUDNNN	0	0	0	0	0	0	0	0	0	0	0		0			NA
	DUDNNU	0	0	0	0	0	0	0	0	0	0	0		0			NA
	DUDNUD	0	0	0	0	0	0	0	0	0	0	0		0			NA
	DUDNUN	0	0	0	0	0	0	0	0	0	0	0		0			NA
	DUDNUU	0	0	0	0	0	0	0	0	0	0	0		0			NA
	DUDUDD	0	0	0	0	0	0	0	0	0	0	0		0			NA
	DUDUDN	0	0	0	0	0	0	0	0	0	0	0		0			NA
	DUDUDU	0	0	0	0	0	0	0	0	0	0	0		0			NA
	DUDUND	0	0	0	0	0	0	0	0	0	0	0		0			NA
	DUDUNN	0	0	0	0	0	0	0	0	0	0	0		0			NA
	DUDUNU	0	0	0	0	0	0	0	0	0	0	0		0			NA
	DUDUUD	0	0	0	0	0	0	0	0	0	0	0		0			NA
	DUDUUN	0	0	0	0	0	0	0	0	0	0	0		0			NA
	DUDUUU	0	0	0	0	0	0	0	0	0	0	0		0			NA
	DUNDDD	0	0	0	0	0	0	0	0	0	0	0		0			NA
	DUNDDN	0	0	0	0	0	0	0	0	0	0	0		0			NA
	DUNDDU	0	0	0	0	0	0	0	0	0	0	0		0			NA
	DUNDND	0	0	0	0	0	0	0	0	0	0	0		0			NA
	DUNDNN	0	0	0	0	0	0	0	0	0	0	0		0			NA
	DUNDNU	0	0	0	0	0	0	0	0	0	0	0		0			NA
	DUNDUD	0	0	0	0	0	0	0	0	0	0	0		0			NA
	DUNDUN	0	0	0	0	0	0	0	0	0	0	0		0			NA
	DUNDUU	0	0	0	0	0	0	0	0	0	0	0		0			NA
	DUNNDN	0	0	0	0	0	0	0	0	0	0	0		0			NA
	DUNNDU	0	0	0	0	0	0	0	0	0	0	0		0			NA
	DUNNND	0	0	0	0	0	0	0	0	0	0	0		0			NA
	DUNNNN	0	0	0	0	0	0	0	0	0	0	0		0			NA
	DUNNNU	0	0	0	0	0	0	0	0	0	0	0		0			NA
	DUNNUD	0	0	0	0	0	0	0	0	0	0	0		0			NA
	DUNNUN	0	0	0	0	0	0	0	0	0	0	0		0			NA
	DUNNUU	0	0	0	0	0	0	0	0	0	0	0		0			NA
	DUNUDN	0	0	0	0	0	0	0	0	0	0	0		0			NA
	DUNUDU	0	0	0	0	0	0	0	0	0	0	0		0			NA
	DUNUNN	0	0	0	0	0	0	0	0	0	0	0		0			NA
	DUNUNU	0	0	0	0	0	0	0	0	0	0	0		0			NA
	DUNUUD	0	0	0	0	0	0	0	0	0	0	0		0			NA
	DUNUUN	0	0	0	0	0	0	0	0	0	0	0		0			NA
	DUNUUU	0	0	0	0	0	0	0	0	0	0	0		0			NA
	DUUDDD	0	0	0	0	0	0	0	0	0	0	0		0			NA
	DUUDDN	0	0	0	0	0	0	0	0	0	0	0		0			NA
	DUUDDU	0	0	0	0	0	0	0	0	0	0	0		0			NA
	DUUDND	0	0	0	0	0	0	0	0	0	0	0		0			NA
	DUUDNN	0	0	0	0	0	0	0	0	0	0	0		0			NA
	DUUDNU	0	0	0	0	0	0	0	0	0	0	0		0			NA
	DUUDUD	0	0	0	0	0	0	0	0	0	0	0		0			NA
	DUUDUN	0	0	0	0	0	0	0	0	0	0	0		0			NA
	DUUDUU	0	0	0	0	0	0	0	0	0	0	0		0			NA
	DUUNDD	0	0	0	0	0	0	0	0	0	0	0		0			NA
	DUUNDN	0	0	0	0	0	0	0	0	0	0	0		0			NA
	DUUNDU	0	0	0	0	0	0	0	0	0	0	0		0			NA
	DUUNND	0	0	0	0	0	0	0	0	0	0	0		0			NA
	DUUNNN	0	0	0	0	0	0	0	0	0	0	0		0			NA
	DUUNNU	0	0	0	0	0	0	0	0	0	0	0		0			NA
	DUUNUD	0	0	0	0	0	0	0	0	0	0	0		0			NA
	DUUNUN	0	0	0	0	0	0	0	0	0	0	0		0			NA
	DUUNUU	0	0	0	0	0	0	0	0	0	0	0		0			NA
	DUUUDD	0	0	0	0	0	0	0	0	0	0	0		0			NA
	DUUUDN	0	0	0	0	0	0	0	0	0	0	0		0			NA
	DUUUDU	0	0	0	0	0	0	0	0	0	0	0		0			NA
	DUUUNN	0	0	0	0	0	0	0	0	0	0	0		0			NA
	DUUUNU	0	0	0	0	0	0	0	0	0	0	0		0			NA
	DUUUUD	0	0	0	0	0	0	0	0	0	0	0		0			NA
	DUUUUN	0	0	0	0	0	0	0	0	0	0	0		0			NA
	DUUUUU	0	0	0	0	0	0	0	0	0	0	0		0			NA
	NDDDDD	0	0	0	0	0	0	0	0	0	0	0		0			NA
	NDDDND	0	0	0	0	0	0	0	0	0	0	0		0			NA
	NDDDUD	0	0	0	0	0	0	0	0	0	0	0		0			NA
	NDDDUN	0	0	0	0	0	0	0	0	0	0	0		0			NA
	NDDNDD	0	0	0	0	0	0	0	0	0	0	0		0			NA
	NDDNDN	0	0	0	0	0	0	0	0	0	0	0		0			NA
	NDDNDU	0	0	0	0	0	0	0	0	0	0	0		0			NA
	NDDNND	0	0	0	0	0	0	0	0	0	0	0		0			NA
	NDDNUD	0	0	0	0	0	0	0	0	0	0	0		0			NA
	NDDNUN	0	0	0	0	0	0	0	0	0	0	0		0			NA
	NDDUDD	0	0	0	0	0	0	0	0	0	0	0		0			NA
	NDDUDN	0	0	0	0	0	0	0	0	0	0	0		0			NA
	NDDUDU	0	0	0	0	0	0	0	0	0	0	0		0			NA
	NDDUND	0	0	0	0	0	0	0	0	0	0	0		0			NA
	NDDUNN	0	0	0	0	0	0	0	0	0	0	0		0			NA
	NDDUNU	0	0	0	0	0	0	0	0	0	0	0		0			NA
	NDDUUD	0	0	0	0	0	0	0	0	0	0	0		0			NA
	NDDUUN	0	0	0	0	0	0	0	0	0	0	0		0			NA
	NDDUUU	0	0	0	0	0	0	0	0	0	0	0		0			NA
	NDNDDD	0	0	0	0	0	0	0	0	0	0	0		0			NA
	NDNDDN	0	0	0	0	0	0	0	0	0	0	0		0			NA
	NDNDDU	0	0	0	0	0	0	0	0	0	0	0		0			NA
	NDNDND	0	0	0	0	0	0	0	0	0	0	0		0			NA
	NDNDNN	0	0	0	0	0	0	0	0	0	0	0		0			NA
	NDNDUD	0	0	0	0	0	0	0	0	0	0	0		0			NA
	NDNDUN	0	0	0	0	0	0	0	0	0	0	0		0			NA
	NDNNDD	0	0	0	0	0	0	0	0	0	0	0		0			NA
	NDNNDN	0	0	0	0	0	0	0	0	0	0	0		0			NA
	NDNNDU	0	0	0	0	0	0	0	0	0	0	0		0			NA
	NDNNND	0	0	0	0	0	0	0	0	0	0	0		0			NA
	NDNNUD	0	0	0	0	0	0	0	0	0	0	0		0			NA
	NDNUDD	0	0	0	0	0	0	0	0	0	0	0		0			NA
	NDNUDN	0	0	0	0	0	0	0	0	0	0	0		0			NA
	NDNUDU	0	0	0	0	0	0	0	0	0	0	0		0			NA
	NDNUND	0	0	0	0	0	0	0	0	0	0	0		0			NA
	NDNUNN	0	0	0	0	0	0	0	0	0	0	0		0			NA
	NDNUNU	0	0	0	0	0	0	0	0	0	0	0		0			NA
	NDNUUD	0	0	0	0	0	0	0	0	0	0	0		0			NA
	NDNUUU	0	0	0	0	0	0	0	0	0	0	0		0			NA
	NDUDDD	0	0	0	0	0	0	0	0	0	0	0		0			NA
	NDUDDN	0	0	0	0	0	0	0	0	0	0	0		0			NA
	NDUDDU	0	0	0	0	0	0	0	0	0	0	0		0			NA
	NDUDND	0	0	0	0	0	0	0	0	0	0	0		0			NA
	NDUDNN	0	0	0	0	0	0	0	0	0	0	0		0			NA
	NDUDNU	0	0	0	0	0	0	0	0	0	0	0		0			NA
	NDUDUD	0	0	0	0	0	0	0	0	0	0	0		0			NA
	NDUDUN	0	0	0	0	0	0	0	0	0	0	0		0			NA
	NDUDUU	0	0	0	0	0	0	0	0	0	0	0		0			NA
	NDUNDD	0	0	0	0	0	0	0	0	0	0	0		0			NA
	NDUNDN	0	0	0	0	0	0	0	0	0	0	0		0			NA
	NDUNDU	0	0	0	0	0	0	0	0	0	0	0		0			NA
	NDUNND	0	0	0	0	0	0	0	0	0	0	0		0			NA
	NDUNNN	0	0	0	0	0	0	0	0	0	0	0		0			NA
	NDUNNU	0	0	0	0	0	0	0	0	0	0	0		0			NA
	NDUNUD	0	0	0	0	0	0	0	0	0	0	0		0			NA
	NDUNUN	0	0	0	0	0	0	0	0	0	0	0		0			NA
	NDUUDD	0	0	0	0	0	0	0	0	0	0	0		0			NA
	NDUUDN	0	0	0	0	0	0	0	0	0	0	0		0			NA
	NDUUDU	0	0	0	0	0	0	0	0	0	0	0		0			NA
	NDUUND	0	0	0	0	0	0	0	0	0	0	0		0			NA
	NDUUNN	0	0	0	0	0	0	0	0	0	0	0		0			NA
	NDUUNU	0	0	0	0	0	0	0	0	0	0	0		0			NA
	NDUUUD	0	0	0	0	0	0	0	0	0	0	0		0			NA
	NDUUUN	0	0	0	0	0	0	0	0	0	0	0		0			NA
	NDUUUU	0	0	0	0	0	0	0	0	0	0	0		0			NA
	NNDDDD	0	0	0	0	0	0	0	0	0	0	0		0			NA
	NNDDDU	0	0	0	0	0	0	0	0	0	0	0		0			NA
	NNDDND	0	0	0	0	0	0	0	0	0	0	0		0			NA
	NNDDUD	0	0	0	0	0	0	0	0	0	0	0		0			NA
	NNDDUN	0	0	0	0	0	0	0	0	0	0	0		0			NA
	NNDDUU	0	0	0	0	0	0	0	0	0	0	0		0			NA
	NNDNDU	0	0	0	0	0	0	0	0	0	0	0		0			NA
	NNDNND	0	0	0	0	0	0	0	0	0	0	0		0			NA
	NNDNUD	0	0	0	0	0	0	0	0	0	0	0		0			NA
	NNDNUN	0	0	0	0	0	0	0	0	0	0	0		0			NA
	NNDNUU	0	0	0	0	0	0	0	0	0	0	0		0			NA
	NNDUDD	0	0	0	0	0	0	0	0	0	0	0		0			NA
	NNDUDN	0	0	0	0	0	0	0	0	0	0	0		0			NA
	NNDUDU	0	0	0	0	0	0	0	0	0	0	0		0			NA
	NNDUND	0	0	0	0	0	0	0	0	0	0	0		0			NA
	NNDUNN	0	0	0	0	0	0	0	0	0	0	0		0			NA
	NNDUNU	0	0	0	0	0	0	0	0	0	0	0		0			NA
	NNDUUD	0	0	0	0	0	0	0	0	0	0	0		0			NA
	NNDUUN	0	0	0	0	0	0	0	0	0	0	0		0			NA
	NNDUUU	0	0	0	0	0	0	0	0	0	0	0		0			NA
	NNNDDD	0	0	0	0	0	0	0	0	0	0	0		0			NA
	NNNDDU	0	0	0	0	0	0	0	0	0	0	0		0			NA
	NNNDND	0	0	0	0	0	0	0	0	0	0	0		0			NA
	NNNDUD	0	0	0	0	0	0	0	0	0	0	0		0			NA
	NNNDUN	0	0	0	0	0	0	0	0	0	0	0		0			NA
	NNNDUU	0	0	0	0	0	0	0	0	0	0	0		0			NA
	NNNNDU	0	0	0	0	0	0	0	0	0	0	0		0			NA
	NNNNUD	0	0	0	0	0	0	0	0	0	0	0		0			NA
	NNNUDD	0	0	0	0	0	0	0	0	0	0	0		0			NA
	NNNUDN	0	0	0	0	0	0	0	0	0	0	0		0			NA
	NNNUDU	0	0	0	0	0	0	0	0	0	0	0		0			NA
	NNNUNU	0	0	0	0	0	0	0	0	0	0	0		0			NA
	NNNUUD	0	0	0	0	0	0	0	0	0	0	0		0			NA
	NNNUUU	0	0	0	0	0	0	0	0	0	0	0		0			NA
	NNUDDD	0	0	0	0	0	0	0	0	0	0	0		0			NA
	NNUDDN	0	0	0	0	0	0	0	0	0	0	0		0			NA
	NNUDDU	0	0	0	0	0	0	0	0	0	0	0		0			NA
	NNUDND	0	0	0	0	0	0	0	0	0	0	0		0			NA
	NNUDNN	0	0	0	0	0	0	0	0	0	0	0		0			NA
	NNUDNU	0	0	0	0	0	0	0	0	0	0	0		0			NA
	NNUDUD	0	0	0	0	0	0	0	0	0	0	0		0			NA
	NNUDUN	0	0	0	0	0	0	0	0	0	0	0		0			NA
	NNUDUU	0	0	0	0	0	0	0	0	0	0	0		0			NA
	NNUNDD	0	0	0	0	0	0	0	0	0	0	0		0			NA
	NNUNDN	0	0	0	0	0	0	0	0	0	0	0		0			NA
	NNUNDU	0	0	0	0	0	0	0	0	0	0	0		0			NA
	NNUNNU	0	0	0	0	0	0	0	0	0	0	0		0			NA
	NNUNUD	0	0	0	0	0	0	0	0	0	0	0		0			NA
	NNUUDD	0	0	0	0	0	0	0	0	0	0	0		0			NA
	NNUUDN	0	0	0	0	0	0	0	0	0	0	0		0			NA
	NNUUDU	0	0	0	0	0	0	0	0	0	0	0		0			NA
	NNUUNU	0	0	0	0	0	0	0	0	0	0	0		0			NA
	NUDDDD	0	0	0	0	0	0	0	0	0	0	0		0			NA
	NUDDDN	0	0	0	0	0	0	0	0	0	0	0		0			NA
	NUDDDU	0	0	0	0	0	0	0	0	0	0	0		0			NA
	NUDDND	0	0	0	0	0	0	0	0	0	0	0		0			NA
	NUDDNN	0	0	0	0	0	0	0	0	0	0	0		0			NA
	NUDDNU	0	0	0	0	0	0	0	0	0	0	0		0			NA
	NUDDUD	0	0	0	0	0	0	0	0	0	0	0		0			NA
	NUDDUN	0	0	0	0	0	0	0	0	0	0	0		0			NA
	NUDDUU	0	0	0	0	0	0	0	0	0	0	0		0			NA
	NUDNDN	0	0	0	0	0	0	0	0	0	0	0		0			NA
	NUDNDU	0	0	0	0	0	0	0	0	0	0	0		0			NA
	NUDNND	0	0	0	0	0	0	0	0	0	0	0		0			NA
	NUDNNN	0	0	0	0	0	0	0	0	0	0	0		0			NA
	NUDNNU	0	0	0	0	0	0	0	0	0	0	0		0			NA
	NUDNUD	0	0	0	0	0	0	0	0	0	0	0		0			NA
	NUDNUN	0	0	0	0	0	0	0	0	0	0	0		0			NA
	NUDNUU	0	0	0	0	0	0	0	0	0	0	0		0			NA
	NUDUDD	0	0	0	0	0	0	0	0	0	0	0		0			NA
	NUDUDN	0	0	0	0	0	0	0	0	0	0	0		0			NA
	NUDUDU	0	0	0	0	0	0	0	0	0	0	0		0			NA
	NUDUND	0	0	0	0	0	0	0	0	0	0	0		0			NA
	NUDUNN	0	0	0	0	0	0	0	0	0	0	0		0			NA
	NUDUNU	0	0	0	0	0	0	0	0	0	0	0		0			NA
	NUDUUD	0	0	0	0	0	0	0	0	0	0	0		0			NA
	NUDUUN	0	0	0	0	0	0	0	0	0	0	0		0			NA
	NUDUUU	0	0	0	0	0	0	0	0	0	0	0		0			NA
	NUNDDD	0	0	0	0	0	0	0	0	0	0	0		0			NA
	NUNDDU	0	0	0	0	0	0	0	0	0	0	0		0			NA
	NUNDND	0	0	0	0	0	0	0	0	0	0	0		0			NA
	NUNDNN	0	0	0	0	0	0	0	0	0	0	0		0			NA
	NUNDNU	0	0	0	0	0	0	0	0	0	0	0		0			NA
	NUNDUD	0	0	0	0	0	0	0	0	0	0	0		0			NA
	NUNDUN	0	0	0	0	0	0	0	0	0	0	0		0			NA
	NUNDUU	0	0	0	0	0	0	0	0	0	0	0		0			NA
	NUNNDU	0	0	0	0	0	0	0	0	0	0	0		0			NA
	NUNNNU	0	0	0	0	0	0	0	0	0	0	0		0			NA
	NUNNUD	0	0	0	0	0	0	0	0	0	0	0		0			NA
	NUNNUN	0	0	0	0	0	0	0	0	0	0	0		0			NA
	NUNNUU	0	0	0	0	0	0	0	0	0	0	0		0			NA
	NUNUDN	0	0	0	0	0	0	0	0	0	0	0		0			NA
	NUNUDU	0	0	0	0	0	0	0	0	0	0	0		0			NA
	NUNUNU	0	0	0	0	0	0	0	0	0	0	0		0			NA
	NUNUUD	0	0	0	0	0	0	0	0	0	0	0		0			NA
	NUNUUN	0	0	0	0	0	0	0	0	0	0	0		0			NA
	NUNUUU	0	0	0	0	0	0	0	0	0	0	0		0			NA
	NUUDDD	0	0	0	0	0	0	0	0	0	0	0		0			NA
	NUUDDN	0	0	0	0	0	0	0	0	0	0	0		0			NA
	NUUDDU	0	0	0	0	0	0	0	0	0	0	0		0			NA
	NUUDND	0	0	0	0	0	0	0	0	0	0	0		0			NA
	NUUDNN	0	0	0	0	0	0	0	0	0	0	0		0			NA
	NUUDNU	0	0	0	0	0	0	0	0	0	0	0		0			NA
	NUUDUD	0	0	0	0	0	0	0	0	0	0	0		0			NA
	NUUDUN	0	0	0	0	0	0	0	0	0	0	0		0			NA
	NUUDUU	0	0	0	0	0	0	0	0	0	0	0		0			NA
	NUUNDN	0	0	0	0	0	0	0	0	0	0	0		0			NA
	NUUNDU	0	0	0	0	0	0	0	0	0	0	0		0			NA
	NUUNNU	0	0	0	0	0	0	0	0	0	0	0		0			NA
	NUUNUD	0	0	0	0	0	0	0	0	0	0	0		0			NA
	NUUNUN	0	0	0	0	0	0	0	0	0	0	0		0			NA
	NUUNUU	0	0	0	0	0	0	0	0	0	0	0		0			NA
	NUUUDN	0	0	0	0	0	0	0	0	0	0	0		0			NA
	NUUUDU	0	0	0	0	0	0	0	0	0	0	0		0			NA
	NUUUNU	0	0	0	0	0	0	0	0	0	0	0		0			NA
	NUUUUU	0	0	0	0	0	0	0	0	0	0	0		0			NA
	UDDDDD	0	0	0	0	0	0	0	0	0	0	0		0			NA
	UDDDDN	0	0	0	0	0	0	0	0	0	0	0		0			NA
	UDDDDU	0	0	0	0	0	0	0	0	0	0	0		0			NA
	UDDDND	0	0	0	0	0	0	0	0	0	0	0		0			NA
	UDDDNN	0	0	0	0	0	0	0	0	0	0	0		0			NA
	UDDDNU	0	0	0	0	0	0	0	0	0	0	0		0			NA
	UDDDUD	0	0	0	0	0	0	0	0	0	0	0		0			NA
	UDDDUN	0	0	0	0	0	0	0	0	0	0	0		0			NA
	UDDDUU	0	0	0	0	0	0	0	0	0	0	0		0			NA
	UDDNDD	0	0	0	0	0	0	0	0	0	0	0		0			NA
	UDDNDN	0	0	0	0	0	0	0	0	0	0	0		0			NA
	UDDNDU	0	0	0	0	0	0	0	0	0	0	0		0			NA
	UDDNND	0	0	0	0	0	0	0	0	0	0	0		0			NA
	UDDNNN	0	0	0	0	0	0	0	0	0	0	0		0			NA
	UDDNNU	0	0	0	0	0	0	0	0	0	0	0		0			NA
	UDDNUD	0	0	0	0	0	0	0	0	0	0	0		0			NA
	UDDNUN	0	0	0	0	0	0	0	0	0	0	0		0			NA
	UDDNUU	0	0	0	0	0	0	0	0	0	0	0		0			NA
	UDDUDD	0	0	0	0	0	0	0	0	0	0	0		0			NA
	UDDUDN	0	0	0	0	0	0	0	0	0	0	0		0			NA
	UDDUDU	0	0	0	0	0	0	0	0	0	0	0		0			NA
	UDDUND	0	0	0	0	0	0	0	0	0	0	0		0			NA
	UDDUNN	0	0	0	0	0	0	0	0	0	0	0		0			NA
	UDDUNU	0	0	0	0	0	0	0	0	0	0	0		0			NA
	UDDUUD	0	0	0	0	0	0	0	0	0	0	0		0			NA
	UDDUUN	0	0	0	0	0	0	0	0	0	0	0		0			NA
	UDDUUU	0	0	0	0	0	0	0	0	0	0	0		0			NA
	UDNDDD	0	0	0	0	0	0	0	0	0	0	0		0			NA
	UDNDDN	0	0	0	0	0	0	0	0	0	0	0		0			NA
	UDNDDU	0	0	0	0	0	0	0	0	0	0	0		0			NA
	UDNDND	0	0	0	0	0	0	0	0	0	0	0		0			NA
	UDNDNN	0	0	0	0	0	0	0	0	0	0	0		0			NA
	UDNDUD	0	0	0	0	0	0	0	0	0	0	0		0			NA
	UDNDUN	0	0	0	0	0	0	0	0	0	0	0		0			NA
	UDNNDD	0	0	0	0	0	0	0	0	0	0	0		0			NA
	UDNNDN	0	0	0	0	0	0	0	0	0	0	0		0			NA
	UDNNDU	0	0	0	0	0	0	0	0	0	0	0		0			NA
	UDNNND	0	0	0	0	0	0	0	0	0	0	0		0			NA
	UDNNNN	0	0	0	0	0	0	0	0	0	0	0		0			NA
	UDNNUD	0	0	0	0	0	0	0	0	0	0	0		0			NA
	UDNNUN	0	0	0	0	0	0	0	0	0	0	0		0			NA
	UDNUDD	0	0	0	0	0	0	0	0	0	0	0		0			NA
	UDNUDN	0	0	0	0	0	0	0	0	0	0	0		0			NA
	UDNUDU	0	0	0	0	0	0	0	0	0	0	0		0			NA
	UDNUND	0	0	0	0	0	0	0	0	0	0	0		0			NA
	UDNUNN	0	0	0	0	0	0	0	0	0	0	0		0			NA
	UDNUNU	0	0	0	0	0	0	0	0	0	0	0		0			NA
	UDNUUD	0	0	0	0	0	0	0	0	0	0	0		0			NA
	UDNUUN	0	0	0	0	0	0	0	0	0	0	0		0			NA
	UDNUUU	0	0	0	0	0	0	0	0	0	0	0		0			NA
	UDUDDD	0	0	0	0	0	0	0	0	0	0	0		0			NA
	UDUDDN	0	0	0	0	0	0	0	0	0	0	0		0			NA
	UDUDDU	0	0	0	0	0	0	0	0	0	0	0		0			NA
	UDUDND	0	0	0	0	0	0	0	0	0	0	0		0			NA
	UDUDNN	0	0	0	0	0	0	0	0	0	0	0		0			NA
	UDUDNU	0	0	0	0	0	0	0	0	0	0	0		0			NA
	UDUDUD	0	0	0	0	0	0	0	0	0	0	0		0			NA
	UDUDUN	0	0	0	0	0	0	0	0	0	0	0		0			NA
	UDUDUU	0	0	0	0	0	0	0	0	0	0	0		0			NA
	UDUNDD	0	0	0	0	0	0	0	0	0	0	0		0			NA
	UDUNDN	0	0	0	0	0	0	0	0	0	0	0		0			NA
	UDUNDU	0	0	0	0	0	0	0	0	0	0	0		0			NA
	UDUNND	0	0	0	0	0	0	0	0	0	0	0		0			NA
	UDUNNN	0	0	0	0	0	0	0	0	0	0	0		0			NA
	UDUNNU	0	0	0	0	0	0	0	0	0	0	0		0			NA
	UDUNUD	0	0	0	0	0	0	0	0	0	0	0		0			NA
	UDUNUN	0	0	0	0	0	0	0	0	0	0	0		0			NA
	UDUUDD	0	0	0	0	0	0	0	0	0	0	0		0			NA
	UDUUDN	0	0	0	0	0	0	0	0	0	0	0		0			NA
	UDUUDU	0	0	0	0	0	0	0	0	0	0	0		0			NA
	UDUUND	0	0	0	0	0	0	0	0	0	0	0		0			NA
	UDUUNN	0	0	0	0	0	0	0	0	0	0	0		0			NA
	UDUUNU	0	0	0	0	0	0	0	0	0	0	0		0			NA
	UDUUUD	0	0	0	0	0	0	0	0	0	0	0		0			NA
	UDUUUN	0	0	0	0	0	0	0	0	0	0	0		0			NA
	UDUUUU	0	0	0	0	0	0	0	0	0	0	0		0			NA
	UNDDDD	0	0	0	0	0	0	0	0	0	0	0		0			NA
	UNDDDN	0	0	0	0	0	0	0	0	0	0	0		0			NA
	UNDDDU	0	0	0	0	0	0	0	0	0	0	0		0			NA
	UNDDND	0	0	0	0	0	0	0	0	0	0	0		0			NA
	UNDDNN	0	0	0	0	0	0	0	0	0	0	0		0			NA
	UNDDNU	0	0	0	0	0	0	0	0	0	0	0		0			NA
	UNDDUD	0	0	0	0	0	0	0	0	0	0	0		0			NA
	UNDDUN	0	0	0	0	0	0	0	0	0	0	0		0			NA
	UNDDUU	0	0	0	0	0	0	0	0	0	0	0		0			NA
	UNDNDD	0	0	0	0	0	0	0	0	0	0	0		0			NA
	UNDNDN	0	0	0	0	0	0	0	0	0	0	0		0			NA
	UNDNDU	0	0	0	0	0	0	0	0	0	0	0		0			NA
	UNDNND	0	0	0	0	0	0	0	0	0	0	0		0			NA
	UNDNNN	0	0	0	0	0	0	0	0	0	0	0		0			NA
	UNDNNU	0	0	0	0	0	0	0	0	0	0	0		0			NA
	UNDNUD	0	0	0	0	0	0	0	0	0	0	0		0			NA
	UNDNUN	0	0	0	0	0	0	0	0	0	0	0		0			NA
	UNDNUU	0	0	0	0	0	0	0	0	0	0	0		0			NA
	UNDUDD	0	0	0	0	0	0	0	0	0	0	0		0			NA
	UNDUDN	0	0	0	0	0	0	0	0	0	0	0		0			NA
	UNDUDU	0	0	0	0	0	0	0	0	0	0	0		0			NA
	UNDUND	0	0	0	0	0	0	0	0	0	0	0		0			NA
	UNDUNN	0	0	0	0	0	0	0	0	0	0	0		0			NA
	UNDUNU	0	0	0	0	0	0	0	0	0	0	0		0			NA
	UNDUUD	0	0	0	0	0	0	0	0	0	0	0		0			NA
	UNDUUN	0	0	0	0	0	0	0	0	0	0	0		0			NA
	UNDUUU	0	0	0	0	0	0	0	0	0	0	0		0			NA
	UNNDDD	0	0	0	0	0	0	0	0	0	0	0		0			NA
	UNNDDN	0	0	0	0	0	0	0	0	0	0	0		0			NA
	UNNDND	0	0	0	0	0	0	0	0	0	0	0		0			NA
	UNNDUD	0	0	0	0	0	0	0	0	0	0	0		0			NA
	UNNDUN	0	0	0	0	0	0	0	0	0	0	0		0			NA
	UNNNDD	0	0	0	0	0	0	0	0	0	0	0		0			NA
	UNNNDN	0	0	0	0	0	0	0	0	0	0	0		0			NA
	UNNNDU	0	0	0	0	0	0	0	0	0	0	0		0			NA
	UNNNND	0	0	0	0	0	0	0	0	0	0	0		0			NA
	UNNNUD	0	0	0	0	0	0	0	0	0	0	0		0			NA
	UNNNUN	0	0	0	0	0	0	0	0	0	0	0		0			NA
	UNNUDD	0	0	0	0	0	0	0	0	0	0	0		0			NA
	UNNUDN	0	0	0	0	0	0	0	0	0	0	0		0			NA
	UNNUDU	0	0	0	0	0	0	0	0	0	0	0		0			NA
	UNNUND	0	0	0	0	0	0	0	0	0	0	0		0			NA
	UNNUNN	0	0	0	0	0	0	0	0	0	0	0		0			NA
	UNNUNU	0	0	0	0	0	0	0	0	0	0	0		0			NA
	UNNUUD	0	0	0	0	0	0	0	0	0	0	0		0			NA
	UNNUUN	0	0	0	0	0	0	0	0	0	0	0		0			NA
	UNNUUU	0	0	0	0	0	0	0	0	0	0	0		0			NA
	UNUDDD	0	0	0	0	0	0	0	0	0	0	0		0			NA
	UNUDDN	0	0	0	0	0	0	0	0	0	0	0		0			NA
	UNUDDU	0	0	0	0	0	0	0	0	0	0	0		0			NA
	UNUDND	0	0	0	0	0	0	0	0	0	0	0		0			NA
	UNUDNN	0	0	0	0	0	0	0	0	0	0	0		0			NA
	UNUDNU	0	0	0	0	0	0	0	0	0	0	0		0			NA
	UNUDUD	0	0	0	0	0	0	0	0	0	0	0		0			NA
	UNUDUN	0	0	0	0	0	0	0	0	0	0	0		0			NA
	UNUNDD	0	0	0	0	0	0	0	0	0	0	0		0			NA
	UNUNDN	0	0	0	0	0	0	0	0	0	0	0		0			NA
	UNUNDU	0	0	0	0	0	0	0	0	0	0	0		0			NA
	UNUNND	0	0	0	0	0	0	0	0	0	0	0		0			NA
	UNUNUD	0	0	0	0	0	0	0	0	0	0	0		0			NA
	UNUUDD	0	0	0	0	0	0	0	0	0	0	0		0			NA
	UNUUDN	0	0	0	0	0	0	0	0	0	0	0		0			NA
	UNUUDU	0	0	0	0	0	0	0	0	0	0	0		0			NA
	UNUUND	0	0	0	0	0	0	0	0	0	0	0		0			NA
	UNUUNN	0	0	0	0	0	0	0	0	0	0	0		0			NA
	UNUUNU	0	0	0	0	0	0	0	0	0	0	0		0			NA
	UNUUUD	0	0	0	0	0	0	0	0	0	0	0		0			NA
	UUDDDD	0	0	0	0	0	0	0	0	0	0	0		0			NA
	UUDDDN	0	0	0	0	0	0	0	0	0	0	0		0			NA
	UUDDDU	0	0	0	0	0	0	0	0	0	0	0		0			NA
	UUDDND	0	0	0	0	0	0	0	0	0	0	0		0			NA
	UUDDNN	0	0	0	0	0	0	0	0	0	0	0		0			NA
	UUDDNU	0	0	0	0	0	0	0	0	0	0	0		0			NA
	UUDDUD	0	0	0	0	0	0	0	0	0	0	0		0			NA
	UUDDUN	0	0	0	0	0	0	0	0	0	0	0		0			NA
	UUDDUU	0	0	0	0	0	0	0	0	0	0	0		0			NA
	UUDNDD	0	0	0	0	0	0	0	0	0	0	0		0			NA
	UUDNDN	0	0	0	0	0	0	0	0	0	0	0		0			NA
	UUDNDU	0	0	0	0	0	0	0	0	0	0	0		0			NA
	UUDNND	0	0	0	0	0	0	0	0	0	0	0		0			NA
	UUDNNN	0	0	0	0	0	0	0	0	0	0	0		0			NA
	UUDNNU	0	0	0	0	0	0	0	0	0	0	0		0			NA
	UUDNUD	0	0	0	0	0	0	0	0	0	0	0		0			NA
	UUDNUN	0	0	0	0	0	0	0	0	0	0	0		0			NA
	UUDNUU	0	0	0	0	0	0	0	0	0	0	0		0			NA
	UUDUDD	0	0	0	0	0	0	0	0	0	0	0		0			NA
	UUDUDN	0	0	0	0	0	0	0	0	0	0	0		0			NA
	UUDUDU	0	0	0	0	0	0	0	0	0	0	0		0			NA
	UUDUND	0	0	0	0	0	0	0	0	0	0	0		0			NA
	UUDUNN	0	0	0	0	0	0	0	0	0	0	0		0			NA
	UUDUNU	0	0	0	0	0	0	0	0	0	0	0		0			NA
	UUDUUD	0	0	0	0	0	0	0	0	0	0	0		0			NA
	UUDUUN	0	0	0	0	0	0	0	0	0	0	0		0			NA
	UUDUUU	0	0	0	0	0	0	0	0	0	0	0		0			NA
	UUNDDD	0	0	0	0	0	0	0	0	0	0	0		0			NA
	UUNDDN	0	0	0	0	0	0	0	0	0	0	0		0			NA
	UUNDND	0	0	0	0	0	0	0	0	0	0	0		0			NA
	UUNDNN	0	0	0	0	0	0	0	0	0	0	0		0			NA
	UUNDUD	0	0	0	0	0	0	0	0	0	0	0		0			NA
	UUNDUN	0	0	0	0	0	0	0	0	0	0	0		0			NA
	UUNDUU	0	0	0	0	0	0	0	0	0	0	0		0			NA
	UUNNDD	0	0	0	0	0	0	0	0	0	0	0		0			NA
	UUNNDN	0	0	0	0	0	0	0	0	0	0	0		0			NA
	UUNNDU	0	0	0	0	0	0	0	0	0	0	0		0			NA
	UUNNND	0	0	0	0	0	0	0	0	0	0	0		0			NA
	UUNNNU	0	0	0	0	0	0	0	0	0	0	0		0			NA
	UUNNUD	0	0	0	0	0	0	0	0	0	0	0		0			NA
	UUNNUN	0	0	0	0	0	0	0	0	0	0	0		0			NA
	UUNNUU	0	0	0	0	0	0	0	0	0	0	0		0			NA
	UUNUDD	0	0	0	0	0	0	0	0	0	0	0		0			NA
	UUNUDN	0	0	0	0	0	0	0	0	0	0	0		0			NA
	UUNUDU	0	0	0	0	0	0	0	0	0	0	0		0			NA
	UUNUND	0	0	0	0	0	0	0	0	0	0	0		0			NA
	UUNUNN	0	0	0	0	0	0	0	0	0	0	0		0			NA
	UUNUNU	0	0	0	0	0	0	0	0	0	0	0		0			NA
	UUNUUD	0	0	0	0	0	0	0	0	0	0	0		0			NA
	UUNUUN	0	0	0	0	0	0	0	0	0	0	0		0			NA
	UUNUUU	0	0	0	0	0	0	0	0	0	0	0		0			NA
	UUUDDD	0	0	0	0	0	0	0	0	0	0	0		0			NA
	UUUDDN	0	0	0	0	0	0	0	0	0	0	0		0			NA
	UUUDDU	0	0	0	0	0	0	0	0	0	0	0		0			NA
	UUUDND	0	0	0	0	0	0	0	0	0	0	0		0			NA
	UUUDNN	0	0	0	0	0	0	0	0	0	0	0		0			NA
	UUUDNU	0	0	0	0	0	0	0	0	0	0	0		0			NA
	UUUDUD	0	0	0	0	0	0	0	0	0	0	0		0			NA
	UUUDUN	0	0	0	0	0	0	0	0	0	0	0		0			NA
	UUUDUU	0	0	0	0	0	0	0	0	0	0	0		0			NA
	UUUNDD	0	0	0	0	0	0	0	0	0	0	0		0			NA
	UUUNDN	0	0	0	0	0	0	0	0	0	0	0		0			NA
	UUUNDU	0	0	0	0	0	0	0	0	0	0	0		0			NA
	UUUNNU	0	0	0	0	0	0	0	0	0	0	0		0			NA
	UUUNUD	0	0	0	0	0	0	0	0	0	0	0		0			NA
	UUUUDD	0	0	0	0	0	0	0	0	0	0	0		0			NA
	UUUUDN	0	0	0	0	0	0	0	0	0	0	0		0			NA
	UUUUDU	0	0	0	0	0	0	0	0	0	0	0		0			NA
	UUUUNU	0	0	0	0	0	0	0	0	0	0	0		0			NA
													Total	107976	9816
