# Supplementary material for: Cancer Cells Hijack PRC2 to Modify Multiple Cytokine Pathways
Source: PLoS One. 2015 Jun 1;10(6):e0126466. doi: 10.1371/journal.pone.0126466 (PMC4450877; doi:10.1371/journal.pone.0126466)
Supplement: S2 Table — (XLSX) [file pone.0126466.s003.xlsx]

## Sheet: SuppT2_CCRI validated genes
Supp Table 2. Validation siSUZ12 induced rescue of a set of CCRI genes using RT-PCR and/or ELISA
A549 cells were treated with siRNA or drug plus immune stimulant as indicated, and RNA levels (columns 2-8) or protein secretion in the cell supernatant (columns 9-11) were assessed. RNA data were obtained in the absence of any additional stimulants, while the secreted protein data was obtained in the presence of TNFα, IL1β, LPS and/or IFNγ as indicated. Examples of the known roles of each cytoki…
CCR (Aliases)	RNA-seq	RT-qPCR						Protein (ELISA)			Roles in Cancer
	Fold expression in siSUZ12 compared to siCtrl	siSuz12			siSuz12_B			Protein induced compared to control upon stimulation			Oncogene	Tumor suppressor
		Up regulated compared to siCtrl	Fold expression compared to siCtrl ± SEM	P value	Up regulated compared to siCtrl	Fold expression compared to siCtrl ± SEM	P value	siSUZ12	UNC1999	Stimulant
BMP7 (OP-1)	15.8	+	5.3 ± 1.1	0.00068	+	36.8 ± 8.2	0.00076	NT	NT	NA	Liver 1	Breast 3
											Lung 2	Lung 4
cKIT	124.5	+	150.9 ± 23.6	2e-05	+	126.8 ± 21.9	4e-05	NT	NT	NA	Lung 5
											Multiple 6,7
CXCL10 (IP-10, IFI10)	173.6	+	7.0 ± 1.0	2e-05	+	9.7 ± 3.1	0.00247	+	+	IFNγ, TNFα	Colorectal 8	Lung 10,11
											Multiple 9
CXCR4 (CD184)	18.6	+	5.0 ± 0.7	9e-05	+	4.00 ± 1 .1	0.00374	NT	NT	NA	Multiple 12
											Lung 13,14
IL6 (IFNB2)	6.4	+	7.2 ± 0.9	1e-05	+	2.6 ± 0.3	0.00011	+	+	IL1β, TNFα, LPS	Lung 15
											Prostrate 16
											Colorectal 17
KDR (VEGFR2)	61.2	+	63.9 ± 13.1	0.00033	+	126.4 ± 18.8	1e-05	NT	NT	NA	Lung 18
											Multiple 19
CCL2 (MCP-1)	7.1	+	3.0 ± 0.5	0.0005	-	1.2 ± 0.4	0.47653	NT	+	TNFα*	Lung 20	Breast 21
											Breast 21	Melanoma 22
												Lung 23
CCL5 (RANTES)	5.7	-	0.6 ± 0.1	0.00691	+	13.0 ± 2.3	6e-05	NT	+	LPS, TNFα	Lung 24
											Ovarian 25
											Colon 26
CXCL11 (IP-9)	32	-	1.6 ± 0.3	0.05076	+	4.2 ± 0.9	0.00098	NT	NT	NA	Colorectal 27	Colon 28
												Lung 11,29
IL8 (CXCL8, NAP-1)	3.2	+	3.3 ± 0.3	0	-	1.1 ± 0.2	0.67585	+	+	LPS, TNFα	Lung 30
											Multiple 31
CX3CL1 (CXC3)	3	NT						NT	+	LPS*, TNFα*	Multiple 32	Lung 33
												Multiple 32
CXCL1 (GRO Pan)	4.65955	NT						NT	+	TNFα	Melanoma 34
											Breast 35
											Liver 36
CCL7 (MCP-3)	11.3859	NT						NT	+	TNFα	Gastric 37	Melanoma 39
											Liver 38	Pancreatic 40
CSF3 (G-CSF)	3.94693	NT						NT	+	LPS	Breast 41
											Breast, Lung 42
TGFA	ND	NT						NT	+	LPS, TNFα	Colon 43
											Breast 44
											Ovarian 45
PDGF-A	ND	NT						NT	+	LPS, TNFα	Lung 46
											Multiple 47
VEGF-A	ND	NT						NT	+	LPS, TNFα	Multiple 48, 49, 50
IL1-RA (IL1-RN)	ND	NT						NT	+	TNFα*		Prostrate 51
												Multiple 52
IL15	ND	NT						NT	+	LPS*, TNFα*	Leukemia 53	Multiple 54
												Colorectal 55
												Neuroblastoma 56
PCDH18 (KIAA1562)	11.4	+	4.3 ± 0.8	0.00272	+	6.1 ± 1.7	0.012	NT	NT	NA
NT: Not Tested. NA: Not Applicable. ND: Not Detected. * indicates that the stimulant increased the levels of the cytokine in UNC1999 compared to vehicle, but did not reach significance by ANOVA.
PCDH18 (in blue), a non-cytokine, is a known PRC2 target used as a positive control. Protein data is summarized from Fig 7 and Figure T in S1 File.
References
1	Li, W. et al. Prognostic significance of BMP7 as an oncogene in hepatocellular carcinoma. Tumour Biol. J. Int. Soc. Oncodevelopmental Biol. Med. 34, 669–674 (2013).
2	Liu, Y., Chen, J., Yang, Y., Zhang, L. & Jiang, W. G. Μolecular impact of bone morphogenetic protein 7, on lung cancer cells and its clinical significance. Int. J. Mol. Med. 29, 1016–1024 (2012).
3	Buijs, J. T. et al. The BMP2/7 heterodimer inhibits the human breast cancer stem cell subpopulation and bone metastases formation. Oncogene 31, 2164–2174 (2012).
4	Chen, J. et al. Expression of bone morphogenetic protein 7 in lung cancer and its biological impact on lung cancer cells. Anticancer Res. 30, 1113–1120 (2010).
5	Micke, P. et al. Characterization of c-kit expression in small cell lung cancer: prognostic and therapeutic implications. Clin. Cancer Res. Off. J. Am. Assoc. Cancer Res. 9, 188–194 (2003).
6	Stankov, K., Popovic, S. & Mikov, M. C-KIT signaling in cancer treatment. Curr. Pharm. Des. 20, 2849–2880 (2014).
7	Lennartsson, J. & Rönnstrand, L. The stem cell factor receptor/c-Kit as a drug target in cancer. Curr. Cancer Drug Targets 6, 65–75 (2006).
8	Zipin-Roitman, A. et al. CXCL10 promotes invasion-related properties in human colorectal carcinoma cells. Cancer Res. 67, 3396–3405 (2007).
9	Liu, M., Guo, S. & Stiles, J. K. The emerging role of CXCL10 in cancer (Review). Oncol. Lett. 2, 583–589 (2011).
10	Andersson, A. et al. IL-7 promotes CXCR3 ligand-dependent T cell antitumor reactivity in lung cancer. J. Immunol. Baltim. Md 1950 182, 6951–6958 (2009).
11	Hillinger, S. et al. EBV-induced molecule 1 ligand chemokine (ELC/CCL19) promotes IFN-gamma-dependent antitumor responses in a lung cancer model. J. Immunol. Baltim. Md 1950 171, 6457–6465 (2003).
12	Furusato, B., Mohamed, A., Uhlén, M. & Rhim, J. S. CXCR4 and cancer. Pathol. Int. 60, 497–505 (2010).
13	Wald, O., Shapira, O. M. & Izhar, U. CXCR4/CXCL12 axis in non small cell lung cancer (NSCLC) pathologic roles and therapeutic potential. Theranostics 3, 26–33 (2013).
14	Gangadhar, T., Nandi, S. & Salgia, R. The role of chemokine receptor CXCR4 in lung cancer. Cancer Biol. Ther. 9, 409–416 (2010).
15	Schafer, Z. T. & Brugge, J. S. IL-6 involvement in epithelial cancers. J. Clin. Invest. 117, 3660–3663 (2007).
16	Nguyen, D. P., Li, J. & Tewari, A. K. Inflammation and prostate cancer: the role of interleukin 6 (IL-6). BJU Int. 113, 986–992 (2014).
17	Waldner, M. J., Foersch, S. & Neurath, M. F. Interleukin-6--a key regulator of colorectal cancer development. Int. J. Biol. Sci. 8, 1248–1253 (2012).
18	Yang, F. et al. Increased VEGFR-2 gene copy is associated with chemoresistance and shorter survival in patients with non-small-cell lung carcinoma who receive adjuvant chemotherapy. Cancer Res. 71, 5512–5521 (2011).
19	Guo, S., Colbert, L. S., Fuller, M., Zhang, Y. & Gonzalez-Perez, R. R. Vascular endothelial growth factor receptor-2 in breast cancer. Biochim. Biophys. Acta 1806, 108–121 (2010).
20	Fridlender, Z. G. et al. Monocyte chemoattractant protein-1 blockade inhibits lung cancer tumor growth by altering macrophage phenotype and activating CD8+ cells. Am. J. Respir. Cell Mol. Biol. 44, 230–237 (2011).
21	Li, M., Knight, D. A., A Snyder, L., Smyth, M. J. & Stewart, T. J. A role for CCL2 in both tumor progression and immunosurveillance. Oncoimmunology 2, e25474 (2013).
22	Lança, T. et al. Protective role of the inflammatory CCR2/CCL2 chemokine pathway through recruitment of type 1 cytotoxic γδ T lymphocytes to tumor beds. J. Immunol. Baltim. Md 1950 190, 6673–6680 (2013).
23	Hopewell, E. L. et al. Lung tumor NF-κB signaling promotes T cell-mediated immune surveillance. J. Clin. Invest. 123, 2509–2522 (2013).
24	Huang, C.-Y. et al. CCL5 increases lung cancer migration via PI3K, Akt and NF-kappaB pathways. Biochem. Pharmacol. 77, 794–803 (2009).
25	Long, H. et al. Autocrine CCL5 signaling promotes invasion and migration of CD133+ ovarian cancer stem-like cells via NF-κB-mediated MMP-9 upregulation. Stem Cells Dayt. Ohio 30, 2309–2319 (2012).
26	Chang, L.-Y. et al. Tumor-derived chemokine CCL5 enhances TGF-β-mediated killing of CD8(+) T cells in colon cancer by T-regulatory cells. Cancer Res. 72, 1092–1102 (2012).
27	Rupertus, K. et al. Interaction of the chemokines I-TAC (CXCL11) and SDF-1 (CXCL12) in the regulation of tumor angiogenesis of colorectal cancer. Clin. Exp. Metastasis (2014). doi:10.1007/s10585-014-9639-4
28	Berencsi, K. et al. Colon carcinoma cells induce CXCL11-dependent migration of CXCR3-expressing cytotoxic T lymphocytes in organotypic culture. Cancer Immunol. Immunother. CII 56, 359–370 (2007).
29	Wang, P. et al. Integrating individual functional moieties of CXCL10 and CXCL11 into a novel chimeric chemokine leads to synergistic antitumor effects: a strategy for chemokine-based multi-target-directed cancer therapy. Cancer Immunol. Immunother. CII 59, 1715–1726 (2010).
30	Luppi, F., Longo, A. M., de Boer, W. I., Rabe, K. F. & Hiemstra, P. S. Interleukin-8 stimulates cell proliferation in non-small cell lung cancer through epidermal growth factor receptor transactivation. Lung Cancer Amst. Neth. 56, 25–33 (2007).
31	Waugh, D. J. J. & Wilson, C. The interleukin-8 pathway in cancer. Clin. Cancer Res. Off. J. Am. Assoc. Cancer Res. 14, 6735–6741 (2008).
32	Ferretti, E., Pistoia, V. & Corcione, A. Role of fractalkine/CX3CL1 and its receptor in the pathogenesis of inflammatory and malignant diseases with emphasis on B cell malignancies. Mediators Inflamm. 2014, 480941 (2014).
33	Kee, J.-Y. et al. Antitumor immune activity by chemokine CX3CL1 in an orthotopic implantation of lung cancer model in vivo. Mol. Clin. Oncol. 1, 35–40 (2013).
34	Dhawan, P. & Richmond, A. Role of CXCL1 in tumorigenesis of melanoma. J. Leukoc. Biol. 72, 9–18 (2002).
35	Divella, R. et al. Circulating levels of transforming growth factor-βeta (TGF-β) and chemokine (C-X-C motif) ligand-1 (CXCL1) as predictors of distant seeding of circulating tumor cells in patients with metastatic breast cancer. Anticancer Res. 33, 1491–1497 (2013).
36	Cao, Z. et al. Overexpression of Chemokine (C-X-C) ligand 1 (CXCL1) associated with tumor progression and poor prognosis in hepatocellular carcinoma. Cancer Cell Int. 14, 86 (2014).
37	Cho, Y. B. et al. CC chemokine ligand 7 expression in liver metastasis of colorectal cancer. Oncol. Rep. 28, 689–694 (2012).
38	Hwang, T.-L. et al. CCL7 and CCL21 overexpression in gastric cancer is associated with lymph node metastasis and poor prognosis. World J. Gastroenterol. WJG 18, 1249–1256 (2012).
39	Wetzel, K. et al. MCP-3 (CCL7) delivered by parvovirus MVMp reduces tumorigenicity of mouse melanoma cells through activation of T lymphocytes and NK cells. Int. J. Cancer J. Int. Cancer 120, 1364–1371 (2007).
40	Dempe, S. et al. Antitumoral activity of parvovirus-mediated IL-2 and MCP-3/CCL7 delivery into human pancreatic cancer: implication of leucocyte recruitment. Cancer Immunol. Immunother. CII 61, 2113–2123 (2012).
41	Waight, J. D., Hu, Q., Miller, A., Liu, S. & Abrams, S. I. Tumor-derived G-CSF facilitates neoplastic growth through a granulocytic myeloid-derived suppressor cell-dependent mechanism. PloS One 6, e27690 (2011).
42	Voloshin, T. et al. G-CSF supplementation with chemotherapy can promote revascularization and subsequent tumor regrowth: prevention by a CXCR4 antagonist. Blood 118, 3426–3435 (2011).
43	Wang, D. et al. Activation of the TGFalpha autocrine loop is downstream of IGF-I receptor activation during mitogenesis in growth factor dependent human colon carcinoma cells. Oncogene 21, 2785–2796 (2002).
44	Humphreys, R. C. & Hennighausen, L. Transforming growth factor alpha and mouse models of human breast cancer. Oncogene 19, 1085–1091 (2000).
45	Wang, C. et al. Transforming growth factor alpha (TGFα) regulates granulosa cell tumor (GCT) cell proliferation and migration through activation of multiple pathways. PloS One 7, e48299 (2012).
46	Shikada, Y. et al. Platelet-derived growth factor-AA is an essential and autocrine regulator of vascular endothelial growth factor expression in non-small cell lung carcinomas. Cancer Res. 65, 7241–7248 (2005).
47	Heldin, C.-H. Targeting the PDGF signaling pathway in tumor treatment. Cell Commun. Signal. CCS 11, 97 (2013).
48	Goel, H. L. & Mercurio, A. M. VEGF targets the tumour cell. Nat. Rev. Cancer 13, 871–882 (2013).
49	Carmeliet, P. VEGF as a key mediator of angiogenesis in cancer. Oncology 69 Suppl 3, 4–10 (2005).
50	Ferrara, N., Mass, R. D., Campa, C. & Kim, R. Targeting VEGF-A to treat cancer and age-related macular degeneration. Annu. Rev. Med. 58, 491–504 (2007).
51	Yang, D.-R. et al. Increased chemosensitivity via targeting testicular nuclear receptor 4 (TR4)-Oct4-interleukin 1 receptor antagonist (IL1Ra) axis in prostate cancer CD133+ stem/progenitor cells to battle prostate cancer. J. Biol. Chem. 288, 16476–16483 (2013).
52	Lewis, A. M., Varghese, S., Xu, H. & Alexander, H. R. Interleukin-1 and cancer progression: the emerging role of interleukin-1 receptor antagonist as a novel therapeutic agent in cancer treatment. J. Transl. Med. 4, 48 (2006).
53	Mishra, A. et al. Aberrant overexpression of IL-15 initiates large granular lymphocyte leukemia through chromosomal instability and DNA hypermethylation. Cancer Cell 22, 645–655 (2012).
54	Morris, J. C. et al. Vaccination with tumor cells expressing IL-15 and IL-15Rα inhibits murine breast and prostate cancer. Gene Ther. 21, 393–401 (2014).
55	Mlecnik, B. et al. Functional network pipeline reveals genetic determinants associated with in situ lymphocyte proliferation and survival of cancer patients. Sci. Transl. Med. 6, 228ra37 (2014).
56	Liu, D. et al. IL-15 protects NKT cells from inhibition by tumor-associated macrophages and enhances antimetastatic activity. J. Clin. Invest. 122, 2221–2233 (2012)
