# Supplementary material for: Cancer Cells Hijack PRC2 to Modify Multiple Cytokine Pathways
Source: PLoS One. 2015 Jun 1;10(6):e0126466. doi: 10.1371/journal.pone.0126466 (PMC4450877; doi:10.1371/journal.pone.0126466)
Supplement: S4 Table — (XLSX) [file pone.0126466.s005.xlsx]

## Sheet: Supp T4_ Primers
Supp Table 4. List of primers used for RT-PCR and ChIP analyses
Gene	Chromosome	Forward (5' to 3')	Reverse (5' to 3')	Assay
AC093063	chr19:40,174,407-40,174,520	AGAGGAGAGGCTGAGCAAAC	CCCTTGTGCCTACTTCAGAC	RT-qPCR
Actin	chr7:5,567,019-5,567,083	AAAGCCACCCCACTTCTCTCTAA	ACCTCCCCTGTGTGGACTTG
AIM2	chr1:159,032,364-159,032,458	GCCAACTGGTCTAAGCAGCAT	GGAGCCTGTGAACTGCAGCT
BF	chr6:31,919,762-31,919,846	CTGGCTGAAGGAGAAACTCCA	TTTAATTCAATCCCACGCCC
BMP7	chr20:55,745,848-55,745,922	TGAGACCTTCCCCTCCCTAT	CAAAAGCCATATGCTGCTCA
C4A	chr6:32,003,086-32,003,167	CTGAACCTGGGAACCATGAAG	GCCTTTAATATGCCCTGGTCC
CCL2	chr17:32,583,781-32,583,877	AAGCAGAAGTGGGTTCAGGA	GCTGCAGATTCTTGGGTTGT
CCL5	chr17:34,198,622-34,198,684	GGTTCTGAGCTCTGGCTTTG	TGCTGACTTCCTTCCTGGTC
CD74	chr5:149,782,743-149,782,861	CAGGAAGAGGTCAGCCACAT	ACACACCAGCAGTAGCCGAT
CIITA	chr16:11,018,539-11,018,624	GGGACTCAATGCACTGACAT	CCATTAGCTGTTTCCCTGCT
cKIT	chr4:55,605,719-55,605,792	GTGGGAAAACACTGCCATCT	TGCGAAGGAGGCTAAACCTA
CXCL10	chr4:76,943,846-76,943,954	AACTGTACGCTGTACCTGCA	GATCTCAACACGTGGACAAA
CXCL10	chr4:76,943,006-76,943,083	AAACCAGAGGGGAGCAAAAT	TAGGGAAGTGATGGGAGAGG
CXCL11	chr4:76,955,422-76,955,480	TGGTTACGGTGGAGACATTG	TGCTTTTGACTTATAAGGGCTTG
CXCL9	chr4:76,925,987-76,926,044	CTACACTGAAGAATGGAGTTC	TCCTTCACATCTGCTGAATC
CXCR4	chr2:136872961-136873056	AGGAAGCTGTTGGCTGAAAA	CTCACTGACGTTGGCAAAGA
FAS	chr10:90,773,994-90,774,044	CAATGTCCAAGACACAGCAGAAC	TGCCAATTACGAAGCAGTTGAA
GBP1	chr1:89,518,646-89,518,696	GGCCAAGTCTACAATGTCCCAA	CTAAGAAGCTAGGGTGGTTGTCCT
GBP2	chr1:89,573,768-89,573,846	AATGGCAGTTGTTTGACACTCTGA	GCAAAATTTGCCTGTCCAGC
GBP3	chr1:89,472,699-89,472,779	ATTACACAGTGCATAATTGTTACCATGT	ACCTTAATGTGACACCTGAGACCTT
GBP4	chr1:89,647,766-89,647,816	ATATGCCATGGGCCTTTTCA	CCGGGTTGTTTTAAGAAGCCT
GBP5	chr1:89,726,430-89,726,508	GCGTGCTGGAGCTCACTGA	CTCTTTAGGAACAGGCTGCACA
GBP6	chr1:89,850,927-89,850,990	GCCGATGAGCTAACTGCAATATT	CACCTTTGACACCATGACCAAT
GBP7	chr1:89,597,940-89,598,018	TATACTGCCAGCCACATCAAGAA	ACTGAAAGAACAAATTGAAGCAGCT
HLA-A	chr6:29,913,461-29,913,511	GGCTGAGGTGTCTCCATCTCTG	TTACAGCTCAGTGCACCATGAAG
HLA-B	chr6:31,321,900-31,321,950	GCATAATGTGAGGAGGTGGAGAG	GGTCACAGTGGACACAAGGGT
HLA-C	chr6:31,236,706-31,236,756	GTTCCCTCCCCGATCATCTT	AGACATCCAGCCCCACCTCT
HLA-DOA	chr6:32,974,514-32,974,594	ACTTGTGGGAGACACCCTGC	CAGCGGGATGCACTTAAAGG
HLA-DOB	chr6:32,780,752-32,780,832	ATCATGCATCTCCCACCCAT	TTCTGGACAATGCCCTTGG
HLA-DPA1	chr6:33,032,997-33,033,078	CCAGCTGCCCTACAAACTCC	GGTCAGCAATTCAGTCAGCCA
HLA-DPB1	chr6:33,054,422-33,054,503	GCTGCCAAGAAGTTGCTCTGA	TTGGAGGCCCAGTGAGAGAA
HLA-DQA1	chr6:32,610,758-32,610,808	TGGACTTGCTAAATGACCTAGCAC	GGATATGATAAATCGGGCCAGAG
HLA-DQA2	chr6:32,714,905-32,714,955	ATTCAGGTACCAACGAACCCTC	TCTGCTATAACCATTCTGAGCCAA
HLA-DQB1	chr6:32,629,795-32,629,845	TCCAGATCCTGGTGATGCTG	TGTAGACATCTCCACGCTGGG
HLA-DQB2	chr6:32,714,687-32,714,737	CCATCTTTCATCTCAGGGCTG	GAGTCGCCCATTCTAAGTTATGCT
HLA-DRA	chr6:32,483,697-32,483,777 (hg 16)	CTTGACCTCAGTGAAAGCAGTCA	GCAATCGAGGAGGCATAACC
HLA-DRB3	chr6:32,535,057-32,535,137 (hg16)	CTTCCACGAGAGAGGGCTTTC	AGGAAGCCACAAGGGAGGAC
HLA-E	chr6:30,460,639-30,460,689	TTTGCAAGGGCCTCTGAATC	TCCTCACATTGTGCTAACAGGG
HLA-F	chr6:29,692,937-29,693,037	AGGACACAGAGCTTGTGGAGAC	GCATGTGTATCTCTGTTCCTCT
HLA-G	chr6:29,798,666-29,798,716	CTGAACTGCATTCCTTCCCC	CAGCCCCTTTTCTGGAACAG
HPRT1	chrX:133,609,222-133,609,323	TTGCTCGAGATGTGATGAAGG	TGATGTAATCCAGCAGGTCAGC
IDO1	chr8:39,785,550-39,785,641	ACATCCTGATTCCTGCAAGC	ATCAGTGCCTCCAGTTCCTT
IFI16	chr1:159,021,544-159,021,646	ATGGTGCTGAACGCAACAGA	CCTTCACTCGGAAGACTTCATTC
IFI27	chr14:94,582,791-94,582,871	TCTCCGGATTGACCAAGTTCA	CAGGGAGCTAGTAGAACCTCGC
IFI6	chr1:27,992,896-27,992,976	CAGCAGCGTCGTCATAGGTAAT	TCCTCATCCTCCTCACTATCGAG
IFIT1	chr10:91,162,650-91,162,730	AAGGCAGGCTGTCCGCTTA	TCCTGTCCTTCATCCTGAAGCT
IFIT1L	chr10:91,144,380-91,144,460	TGGAAAGTGTCAGCCTCCTTG	GAGCCCTCTCATAGCACAGCA
IFIT2	chr10:91,067,708-91,067,788	GCCTGATTAATTGAGGTGGCA	TTGTACCCGTCGCTTCTAGCTAT
IFIT3	chr10:91,099,918-91,099,998	GCAGTGGTGGTTGTGACGG	CATGCAAAGCTTCCCTGCTC
IFIT5	chr10:91,177,936-91,178,016	TCAAAGCAGCCATGGAACG	ACTGGCCTCCTTCAGCGTAC
IFITM1	chr11:314,978-315,059	CGCCAAGTGCCTGAACATCT	AGAGCCGAATACCAGTAACAGGAT
IFITM2	chr11:309,323-309,373	GAGTCCTGCATCAGCCCTTTA	TGAATGCCATTGTAGAAAAGCG
IFITM3	chr11:319,852-319,902	TGGGCATCCTCATGACCATT	GGAAGATCAGCACTGGGATGAC
IGSF4B	chr1:159,171,279-159,171,357	GGTGCCACCTTGACACCTCT	TCTGCAGGCCACATCTCCTC
IL6	chr7:22,771,136-22,771,204	CTGCGCAGCTTTAAGGAGTT	GAGGTGCCCATGCTACATTT
IL8	chr4:74,608,474-74,608,540	TAGCAAAATTGAGGCCAAGG	GCAAACCCATTCAATTCCTG
IRF1	chr5:131,819,648-131,819,728	TGAAGAACATGGATGCCACCT	GTGCACAGGGAATGGCCT
ISGF3G	chr14:24,635,614-24,635,694	TACGCCCTCTTTCATCTGTAAGG	GGAGGTCAGGGAAGAGGGAA
KDR	chr4:55,945,391-55,945,479	AGGTTGCGTGTTCTTCGAGT	ACACGTAACGGTCTGGAAGG
MNDA	chr1:158,817,627-158,817,697	AACTTCGACTCTTCTGCCTTCAA	GCTGTGACTTCCACACACCAGT
PITX2	chr4:111,538,459-111,538,540	AGGACTGCTGCCTTGTATGTTTAA	TGGCCAGGACATCTCAGTCAC
PSMB9	chr6:32,827,184-32,827,259	ATTGCTCTGGCCATGAGCC	CCACACCGGCAGCTGTAATAG
PYHIN1	chr1:158,914,707-158,914,757	ATGGCACTACCCCAGGAACA	GCTGGCCTCTGAAGGTTTTG
SMARCA2/BRM	chr9:2,193,026-2,193,127	GGGTGGGTCTAATTTGGTAA	TGGCTTCTCCTGGTTATCAG
SOCS1	chr16:11,348,375-11,348,434	CGCACCTCCTACCTCTTCATG	CAACCCCTGGTTTGTGCAA
STAT1	chr2:191,834,848-191,834,898	TCCTCTTTCAAAGGTAGCCATCA	AATACACATTTTCCCCCTACCAGA
TAP1	chr6:32,813,384-32,813,462	ACCATGGCCCAGTAGCACC	TTCTGGAAGGAGGCGCTATC
TAP2	chr6:32,789,794-32,789,872	TGTCCAAAGCAAACTCATGATCC	AGATTGGAGCCCAAAGCCTT
UBD	chr6:29,523,705-29,523,755	TGCAATGGAAAGAGACTGGAAG	GATGCCGTAATCTGCCATCAT
BRM	chr9:2,015,293-2,015,363	GGCTGTCATCAATGAAGTCA	TGAGTCACCCAGAGTACAGA	ChIP-qPCR
CASP1	chr11:104,900,657-104,912,656	TCTCCCAAATTGCTAGGATT	AAGTTCGACATTCTCATTCC
CCL2	chr17:32,581,716-32,581,815	CAGCACTACATGCTGTCTAT	GAAGCCTAGCAGAACTGTAG
CIITA (pIV)	chr16:10,972,467-10,972,537	TCACGGTTGGACTGAGTTGG	CCTGAGTTGCAGGGAGCTTG
CXCL10	chr4:76,944,584-76,944,724	TGGTGCTGAGACTGGAGGTT	GCCCTTATCCAATCAGAATT
DDX60	chr4:169,240,518-169,240,648	CACTGTGGAATCTGAAACCC	CAGTAATCATCAGCTTCTCA
GBP1	chr1:89,531,371-89,531,458	CACTTAATGCCCAGCACACA	GCGATTCATGTAAAGCCATC
GBP2	chr1:89,591,818-89,591,938	GCAGTGACTCATTCACCATA	GCAAGCAGTCTCTAAGATCT
GBP4	chr1:89,664,993-89,665,102	GTATCCTCTAACGTTGTTGC	ATCATCCTCCTGTCCTCCAA
HLA-DRA	chr6:32,407,420-32,407,537	AGAGTCTGTCCGTGATTGAC	GGTCCAGGACACAAGATACT
HOXD10	chr2:176,984,963-176,985,169	CAATGGGTGTGAGCTTTCCT	CTTCCAGGTGGGCAAGACTA
HOXD13	chr2:176,957,886-176,958,079	TCCTCTTCTGCCGTTGTAGC	GATGACTTGAGCGCATTCTG
IFI16	chr1:158,978,711-158,978,809	TTTCCACTCATGACCACATC	CTGTAACCCCAGGATGTCAA
IFI27	chr14:94,576,287-94,576,394	GATGATAATCCCCTGCAATG	GGCAGGAGGTGAACTCAGAG
IFI44	chr1:79,114,853-79,114,980	AGGAGGACTGGAGAGTGGAT	ATTCGTGTCCTATAGGCAGA
IFI6	chr1:27,998,833-27,998,938	TCCTGCACTCTGCAGAGTTT	AAGTCCTCAGCTTGAAGTGC
IFIT1	chr10:91,152,289-91,152,422	TAGGTTTCCAACTTGCAAGG	GCTCCTCTGAGATCTGGCTA
IFIT5	chr10:91,174,147-91,174,275	ATGCGAACTCAGCGTACTCA	ATAGAAGAGCTCAAGAGCCG
IFITM1	chr11:313,757-313,891	GGACAGTGAGGTCCTGTACT	GAGAGAGGCTTCCTCATCAG
INDO	chr8:39,770,618-39,770,736	CCTTTACCAAATGCAGTCTT	ATGAGGCAACAGTCTGGCAT
IRF1	chr5:131,826,856-131,827,006	TATATCTCCCGAACGCAGGT	GGGTAGTGCTAGGACTGAAA
OAS1	chr12:113,344,091-113,344,187	TGCAGTAACGCATGCCTGTA	CATGATCATGACTCGTGCAA
OASL	chr12:121,477,035-121,477,126	CCGTCTAGTCAATCTGTCAT	GGGTCAAACACTATCCAACT
PITX2	chr4:111558688-111558773	AGACGGAACAAAGGACAATG	AAAGAAGGTCACACACGCAC
PSME1	chr14:24,604,401-24,604,524	CACCTGGCTAATATCAGAGA	GATGTCACCTCTTCAGAGAG
SAMD9L	chr7:92,778,360-92,778,455	CCTTCTCAGAAAGGTAGGCA	ACACTCCCAAGTCACGGTCT
STAT1	chr2:191,879,183-191,879,271	CCCAAACTTGGAGGTCTCTG	AGGGAGCTTCTAGAATGACG
TRIM22	chr11:5,710,194-5,710,325	GGGTACAGAAGTATGTGCAT	TGAGTTACTCTCATGCCTTC
TRIM56	chr7:100,727,859-100,727,960	TAAAATGCAGGCTTCTCTGC	ATGTTCCTGTTCCAGGTACT
UBD	chr6:29,528,043-29,528,130	TGGGTTATGTGTCCATCTTC	GACAAGCAGACGATGCTATT
